# Supplementary material for: Piperazine-1,4-diium bis­(2,4,5-tricarb­oxy­benzoate) dihydrate
Source: Acta Crystallogr Sect E Struct Rep Online. 2013 Mar 23;69(Pt 4):o574–5. doi: 10.1107/S160053681300723X (PMC3629622; doi:10.1107/S160053681300723X)
Supplement: Supplementary file 1 [file e-69-0o574-sup1.cif]

##############################################################################
#                                                                            #
# This CIF contains the data in a paper accepted for publication in          #
# Acta Crystallographica Section E. It conforms to the requirements of       #
# Notes for Authors for Acta Crystallographica Section E, and has been       #
# peer reviewed under the auspices of the IUCr Commission on Journals.       #
#                                                                            #
# Full details of the Crystallographic Information File format               #
# are given in the paper "The Crystallographic Information File (CIF):       #
# a New Standard Archive File for Crystallography" by S. R. Hall, F. H.      #
# Allen and I. D. Brown [Acta Cryst. (1991), A47, 655-685].                  #
#                                                                            #
# The current version of the core CIF dictionary is obtainable from          #
# ftp://ftp.iucr.org/pub/cif_core.dic.                                       #
#                                                                            #
# Software is freely available for graphical display of the structure(s)     #
# in this CIF. For information consult the CIF software page                 #
# http://www.iucr.org/resources/cif/software.                                #
#                                                                            #
# This file may be used for bona fide research purposes within the           #
# scientific community so long as proper attribution is given to the journal # 
# article from which it was obtained.                                        #
#                                                                            #
##############################################################################
data_I
_audit_creation_method     SHELXL-97
_chemical_name_systematic
;
Piperazine-1,4-diium bis(2,4,5-tricarboxybenzoate) dihydrate
;
_chemical_name_common
;
;
_chemical_formula_moiety     'C4 H12 N2 2+, 2(C10 H5 O8 -), 2H2 O'
_chemical_formula_sum     'C24 H26 N2 O18'
_chemical_formula_iupac     'C4 H12 N2 2+, 2C10 H5 O8 -, 2H2 O'
_chemical_formula_weight     630.46
_chemical_melting_point     560
_symmetry_cell_setting     triclinic
_symmetry_space_group_name_H-M     'P -1'
_symmetry_space_group_name_Hall     '-P 1'
loop_
    _symmetry_equiv_pos_as_xyz
    'x, y, z'
    '-x, -y, -z'
_cell_length_a     8.2521(2)
_cell_length_b     8.4810(2)
_cell_length_c     9.6369(2)
_cell_angle_alpha     87.117(5)
_cell_angle_beta     89.527(5)
_cell_angle_gamma     70.962(4)
_cell_volume     636.73(3)
_cell_formula_units_Z     1
_cell_measurement_reflns_used     7490
_cell_measurement_theta_min     2.544
_cell_measurement_theta_max     32.988
_cell_measurement_temperature     293(2)
_exptl_crystal_description     block
_exptl_crystal_colour     colourless
_exptl_crystal_size_max     0.30
_exptl_crystal_size_mid     0.20
_exptl_crystal_size_min     0.20
_exptl_crystal_density_diffrn     1.644
_exptl_crystal_density_meas     ?
_exptl_crystal_density_method     'not measured'
_exptl_crystal_F_000     328
_exptl_absorpt_coefficient_mu     0.144
_exptl_absorpt_correction_type     multi-scan
_exptl_absorpt_process_details     '(SADABS; Bruker, 2008)'
_exptl_absorpt_correction_T_min     0.9453
_exptl_absorpt_correction_T_max     0.9853
_diffrn_ambient_temperature     293(2)
_diffrn_radiation_type     MoK\a
_diffrn_radiation_wavelength     0.71073
_diffrn_radiation_source     'fine-focus sealed tube'
_diffrn_radiation_monochromator     graphite
_diffrn_measurement_device_type     'Bruker Kappa APEXII CCD'
_diffrn_measurement_method     '\w and \f scan'
_diffrn_detector_area_resol_mean     ?
_diffrn_reflns_number     11108
_diffrn_reflns_av_R_equivalents     0.0279
_diffrn_reflns_av_sigmaI/netI     0.0166
_diffrn_reflns_theta_min     2.54
_diffrn_reflns_theta_max     25.00
_diffrn_reflns_theta_full     25.00
_diffrn_measured_fraction_theta_max     0.999
_diffrn_measured_fraction_theta_full     0.999
_diffrn_reflns_limit_h_min     -9
_diffrn_reflns_limit_h_max     9
_diffrn_reflns_limit_k_min     -9
_diffrn_reflns_limit_k_max     10
_diffrn_reflns_limit_l_min     -11
_diffrn_reflns_limit_l_max     11
_diffrn_standards_number     ?
_diffrn_standards_interval_count     ?
_diffrn_standards_interval_time     ?
_diffrn_standards_decay_%     ?
_refine_special_details
;
Refinement of <i>F</i>^2^ against ALL reflections. The weighted <i>R</i>-factor
<i>wR</i> and goodness of fit <i>S</i> are based on <i>F</i>^2^, conventional
<i>R</i>-factors <i>R</i> are based on <i>F</i>, with <i>F</i> set to zero for
negative <i>F</i>^2^. The threshold expression of <i>F</i>^2^ >
\s(<i>F</i>^2^) is used only for calculating <i>R</i>-factors(gt) <i>etc</i>.
and is not relevant to the choice of reflections for refinement.
<i>R</i>-factors based on <i>F</i>^2^ are statistically about twice as large
as those based on <i>F</i>, and <i>R</i>- factors based on ALL data will be
even larger.
;
_reflns_number_total     2234
_reflns_number_gt     2061
_reflns_threshold_expression     I>2sigma(I)
_refine_ls_structure_factor_coef     Fsqd
_refine_ls_matrix_type     full
_refine_ls_R_factor_all     0.0328
_refine_ls_R_factor_gt     0.0303
_refine_ls_wR_factor_gt     0.0831
_refine_ls_wR_factor_ref     0.0852
_refine_ls_goodness_of_fit_ref     1.057
_refine_ls_restrained_S_all     1.060
_refine_ls_number_reflns     2234
_refine_ls_number_parameters     224
_refine_ls_number_restraints     4
_refine_ls_hydrogen_treatment     mixed
_refine_ls_weighting_scheme     calc
_refine_ls_weighting_details
         'calc w=1/[\s^2^(Fo^2^)+(0.0431P)^2^+0.2345P] where P=(Fo^2^+2Fc^2^)/3'
_atom_sites_solution_hydrogens     geom
_atom_sites_solution_primary     direct
_atom_sites_solution_secondary     difmap
_refine_ls_shift/su_max     0.000
_refine_ls_shift/su_mean     0.000
_refine_diff_density_max     0.211
_refine_diff_density_min     -0.198
_refine_ls_extinction_method     'SHELXL97 (Sheldrick, 2008)'
_refine_ls_extinction_coef     0.075(5)
_refine_ls_extinction_expression
                                  'Fc^*^=kFc[1+0.001xFc^2^\l^3^/sin(2\q)]^-1/4^'
loop_
    _atom_type_symbol
    _atom_type_description
    _atom_type_scat_dispersion_real
    _atom_type_scat_dispersion_imag
    _atom_type_scat_source
    'C' 'C' 0.0033 0.0016
                         'International Tables Vol C Tables 4.2.6.8 and 6.1.1.4'
    'H' 'H' 0.0000 0.0000
                         'International Tables Vol C Tables 4.2.6.8 and 6.1.1.4'
    'N' 'N' 0.0061 0.0033
                         'International Tables Vol C Tables 4.2.6.8 and 6.1.1.4'
    'O' 'O' 0.0106 0.0060
                         'International Tables Vol C Tables 4.2.6.8 and 6.1.1.4'
_computing_data_collection     'APEX2 (Bruker, 2008)'
_computing_cell_refinement     'SAINT (Bruker, 2008)'
_computing_data_reduction     'SAINT (Bruker, 2008)'
_computing_structure_solution     'SIR92 (Altomare <i>et al.</i>, 1993)'
_computing_structure_refinement     'SHELXL97 (Sheldrick, 2008)'
_computing_molecular_graphics
;
ORTEP-3 for Windows
(Farrugia, 2012) and <i>Mercury</i> (Macrae <i>et al.</i>,
2008)
;
_computing_publication_material
;
SHELXL97 (Sheldrick, 2008) and DIAMOND (Brandenburg, 2007)
;
loop_
    _atom_site_type_symbol
    _atom_site_label
    _atom_site_fract_x
    _atom_site_fract_y
    _atom_site_fract_z
    _atom_site_U_iso_or_equiv
    _atom_site_adp_type
    _atom_site_calc_flag
    _atom_site_refinement_flags
    _atom_site_occupancy
    _atom_site_symmetry_multiplicity
    _atom_site_disorder_assembly
    _atom_site_disorder_group
    C C1 0.06597(16) 0.70913(15) 0.05612(13) 0.0202(3) Uani d . 1 1 . .
    C C2 0.08629(16) 0.66166(16) -0.08067(13) 0.0219(3) Uani d . 1 1 . .
    H H2 0.0098 0.7264 -0.1480 0.026 Uiso calc R 1 1 . .
    C C3 0.21641(16) 0.52142(16) -0.12023(13) 0.0196(3) Uani d . 1 1 . .
    C C4 0.32899(16) 0.42177(15) -0.01920(13) 0.0198(3) Uani d . 1 1 . .
    C C5 0.30804(16) 0.46709(16) 0.11737(13) 0.0212(3) Uani d . 1 1 . .
    H H5 0.3824 0.3995 0.1846 0.025 Uiso calc R 1 1 . .
    C C6 0.18074(16) 0.60918(16) 0.15847(13) 0.0200(3) Uani d . 1 1 . .
    C C7 0.22375(16) 0.47981(16) -0.27035(13) 0.0217(3) Uani d . 1 1 . .
    C C8 0.47247(16) 0.27185(16) -0.05880(13) 0.0217(3) Uani d . 1 1 . .
    C C9 0.18506(17) 0.63946(17) 0.31156(14) 0.0241(3) Uani d . 1 1 . .
    C C10 -0.08355(17) 0.86608(16) 0.07812(14) 0.0244(3) Uani d . 1 1 . .
    C C11 0.5751(2) 0.1289(2) 0.4758(2) 0.0448(4) Uani d . 1 1 . .
    H H11A 0.6750 0.1621 0.4555 0.054 Uiso calc R 1 1 . .
    H H11B 0.4771 0.2293 0.4836 0.054 Uiso calc R 1 1 . .
    C C12 0.5451(2) 0.0307(2) 0.36090(17) 0.0436(4) Uani d . 1 1 . .
    N N1 0.60207(17) 0.02802(17) 0.60844(14) 0.0371(3) Uani d D 1 1 . .
    O O1 -0.08934(13) 0.95103(12) 0.18574(11) 0.0337(3) Uani d . 1 1 . .
    H H1 -0.0039 0.9062 0.2342 0.051 Uiso calc R 1 1 . .
    O O2 -0.19676(13) 0.91343(13) -0.01098(11) 0.0368(3) Uani d . 1 1 . .
    O O3 0.29608(14) 0.56784(13) -0.34862(10) 0.0327(3) Uani d . 1 1 . .
    H H3 0.2974 0.5411 -0.4293 0.049 Uiso calc R 1 1 . .
    O O4 0.16086(14) 0.38163(14) -0.31255(10) 0.0348(3) Uani d . 1 1 . .
    O O5 0.50699(13) 0.24168(13) -0.17891(10) 0.0337(3) Uani d . 1 1 . .
    O O6 0.55721(13) 0.18159(13) 0.04674(10) 0.0373(3) Uani d . 1 1 . .
    H H6 0.6341 0.1014 0.0187 0.056 Uiso calc R 1 1 . .
    O O7 0.25414(14) 0.51726(13) 0.39115(10) 0.0359(3) Uani d . 1 1 . .
    O O8 0.12443(14) 0.78708(13) 0.35313(10) 0.0339(3) Uani d . 1 1 . .
    O O9 0.10687(16) 0.23958(16) 0.41278(14) 0.0453(3) Uani d D 1 1 . .
    H H12B 0.646(3) -0.068(3) 0.352(2) 0.051(5) Uiso d . 1 1 . .
    H H12A 0.518(3) 0.099(3) 0.276(2) 0.061(6) Uiso d . 1 1 . .
    H H1A 0.700(2) -0.060(2) 0.605(2) 0.046(5) Uiso d D 1 1 . .
    H H1B 0.615(3) 0.092(3) 0.677(2) 0.064(6) Uiso d D 1 1 . .
    H H9A 0.043(3) 0.224(4) 0.479(2) 0.097(10) Uiso d D 1 1 . .
    H H9B 0.135(4) 0.323(3) 0.421(3) 0.106(11) Uiso d D 1 1 . .
loop_
    _atom_site_aniso_label
    _atom_site_aniso_U_11
    _atom_site_aniso_U_22
    _atom_site_aniso_U_33
    _atom_site_aniso_U_12
    _atom_site_aniso_U_13
    _atom_site_aniso_U_23
    C1 0.0199(6) 0.0181(6) 0.0217(7) -0.0048(5) 0.0028(5) -0.0015(5)
    C2 0.0211(6) 0.0216(6) 0.0193(6) -0.0023(5) -0.0020(5) 0.0016(5)
    C3 0.0203(6) 0.0203(6) 0.0177(6) -0.0061(5) 0.0017(5) -0.0012(5)
    C4 0.0192(6) 0.0200(6) 0.0188(6) -0.0042(5) 0.0012(5) -0.0016(5)
    C5 0.0216(6) 0.0216(6) 0.0172(6) -0.0029(5) -0.0011(5) 0.0006(5)
    C6 0.0209(6) 0.0211(6) 0.0175(6) -0.0062(5) 0.0021(5) -0.0021(5)
    C7 0.0194(6) 0.0222(7) 0.0192(6) -0.0010(5) -0.0010(5) -0.0009(5)
    C8 0.0211(6) 0.0216(7) 0.0204(7) -0.0039(5) -0.0003(5) -0.0029(5)
    C9 0.0229(7) 0.0286(7) 0.0200(7) -0.0067(5) 0.0033(5) -0.0047(5)
    C10 0.0233(7) 0.0205(7) 0.0262(7) -0.0030(5) 0.0047(6) -0.0002(5)
    C11 0.0417(9) 0.0311(8) 0.0642(12) -0.0163(7) -0.0010(8) 0.0049(8)
    C12 0.0459(10) 0.0509(10) 0.0267(8) -0.0069(8) 0.0089(7) 0.0058(7)
    N1 0.0346(7) 0.0356(7) 0.0356(7) -0.0016(6) -0.0049(6) -0.0169(6)
    O1 0.0353(6) 0.0245(5) 0.0334(6) 0.0025(4) 0.0003(4) -0.0098(4)
    O2 0.0298(6) 0.0326(6) 0.0350(6) 0.0084(4) -0.0040(5) -0.0059(5)
    O3 0.0481(6) 0.0378(6) 0.0168(5) -0.0202(5) 0.0040(4) -0.0023(4)
    O4 0.0428(6) 0.0422(6) 0.0262(5) -0.0221(5) 0.0022(4) -0.0100(4)
    O5 0.0354(6) 0.0339(6) 0.0210(5) 0.0042(4) 0.0023(4) -0.0086(4)
    O6 0.0347(6) 0.0350(6) 0.0230(5) 0.0147(4) -0.0001(4) -0.0012(4)
    O7 0.0478(7) 0.0342(6) 0.0168(5) -0.0008(5) -0.0016(4) -0.0016(4)
    O8 0.0418(6) 0.0303(6) 0.0258(5) -0.0049(5) -0.0001(4) -0.0127(4)
    O9 0.0401(7) 0.0411(7) 0.0463(8) -0.0006(6) -0.0027(6) -0.0112(6)
_geom_special_details
;
All e.s.d.'s (except the e.s.d. in the dihedral angle between two l.s. planes)
are estimated using the full covariance matrix. The cell e.s.d.'s are taken
into account individually in the estimation of e.s.d.'s in distances, angles
and torsion angles; correlations between e.s.d.'s in cell parameters are only
used when they are defined by crystal symmetry. An approximate (isotropic)
treatment of cell e.s.d.'s is used for estimating e.s.d.'s involving l.s.
planes.
;
loop_
    _geom_bond_atom_site_label_1
    _geom_bond_atom_site_label_2
    _geom_bond_site_symmetry_2
    _geom_bond_distance
    _geom_bond_publ_flag
    C1 C2 . 1.3906(18) ?
    C1 C6 . 1.4127(18) ?
    C1 C10 . 1.5138(17) ?
    C2 C3 . 1.3851(18) ?
    C2 H2 . 0.9300 ?
    C3 C4 . 1.3947(18) ?
    C3 C7 . 1.5024(17) ?
    C4 C5 . 1.3833(18) ?
    C4 C8 . 1.4911(17) ?
    C5 C6 . 1.3885(18) ?
    C5 H5 . 0.9300 ?
    C6 C9 . 1.5129(18) ?
    C7 O4 . 1.2031(17) ?
    C7 O3 . 1.3074(16) ?
    C8 O5 . 1.2096(16) ?
    C8 O6 . 1.3014(16) ?
    C9 O7 . 1.2367(17) ?
    C9 O8 . 1.2715(17) ?
    C10 O2 . 1.2269(17) ?
    C10 O1 . 1.2841(17) ?
    C11 N1 . 1.479(2) ?
    C11 C12 . 1.487(3) ?
    C11 H11A . 0.9700 ?
    C11 H11B . 0.9700 ?
    C12 N1 2_656 1.478(2) ?
    C12 H12B . 0.98(2) ?
    C12 H12A . 0.96(2) ?
    N1 C12 2_656 1.478(2) ?
    N1 H1A . 0.904(15) ?
    N1 H1B . 0.901(16) ?
    O1 H1 . 0.8200 ?
    O3 H3 . 0.8200 ?
    O6 H6 . 0.8200 ?
    O9 H9A . 0.858(17) ?
    O9 H9B . 0.824(18) ?
loop_
    _geom_angle_atom_site_label_1
    _geom_angle_atom_site_label_2
    _geom_angle_atom_site_label_3
    _geom_angle_site_symmetry_1
    _geom_angle_site_symmetry_3
    _geom_angle
    _geom_angle_publ_flag
    C2 C1 C6 . . 118.71(11) ?
    C2 C1 C10 . . 114.30(11) ?
    C6 C1 C10 . . 126.99(12) ?
    C3 C2 C1 . . 122.32(12) ?
    C3 C2 H2 . . 118.8 ?
    C1 C2 H2 . . 118.8 ?
    C2 C3 C4 . . 119.08(12) ?
    C2 C3 C7 . . 117.76(11) ?
    C4 C3 C7 . . 123.09(11) ?
    C5 C4 C3 . . 118.88(11) ?
    C5 C4 C8 . . 120.72(11) ?
    C3 C4 C8 . . 120.38(11) ?
    C4 C5 C6 . . 122.85(12) ?
    C4 C5 H5 . . 118.6 ?
    C6 C5 H5 . . 118.6 ?
    C5 C6 C1 . . 118.16(11) ?
    C5 C6 C9 . . 114.29(11) ?
    C1 C6 C9 . . 127.54(11) ?
    O4 C7 O3 . . 124.71(12) ?
    O4 C7 C3 . . 122.38(12) ?
    O3 C7 C3 . . 112.81(11) ?
    O5 C8 O6 . . 124.18(12) ?
    O5 C8 C4 . . 121.94(12) ?
    O6 C8 C4 . . 113.86(11) ?
    O7 C9 O8 . . 122.61(12) ?
    O7 C9 C6 . . 117.42(11) ?
    O8 C9 C6 . . 119.92(12) ?
    O2 C10 O1 . . 120.53(12) ?
    O2 C10 C1 . . 118.69(12) ?
    O1 C10 C1 . . 120.74(12) ?
    N1 C11 C12 . . 110.21(13) ?
    N1 C11 H11A . . 109.6 ?
    C12 C11 H11A . . 109.6 ?
    N1 C11 H11B . . 109.6 ?
    C12 C11 H11B . . 109.6 ?
    H11A C11 H11B . . 108.1 ?
    N1 C12 C11 2_656 . 110.90(13) ?
    N1 C12 H12B 2_656 . 107.1(11) ?
    C11 C12 H12B . . 109.1(12) ?
    N1 C12 H12A 2_656 . 106.8(12) ?
    C11 C12 H12A . . 110.4(13) ?
    H12B C12 H12A . . 112.5(17) ?
    C12 N1 C11 2_656 . 110.89(13) ?
    C12 N1 H1A 2_656 . 110.4(12) ?
    C11 N1 H1A . . 110.1(12) ?
    C12 N1 H1B 2_656 . 109.9(14) ?
    C11 N1 H1B . . 108.3(14) ?
    H1A N1 H1B . . 107.1(19) ?
    C10 O1 H1 . . 109.5 ?
    C7 O3 H3 . . 109.5 ?
    C8 O6 H6 . . 109.5 ?
    H9A O9 H9B . . 112(3) ?
loop_
    _geom_torsion_atom_site_label_1
    _geom_torsion_atom_site_label_2
    _geom_torsion_atom_site_label_3
    _geom_torsion_atom_site_label_4
    _geom_torsion_site_symmetry_1
    _geom_torsion_site_symmetry_2
    _geom_torsion_site_symmetry_3
    _geom_torsion_site_symmetry_4
    _geom_torsion
    _geom_torsion_publ_flag
    C6 C1 C2 C3 . . . . -0.96(19) ?
    C10 C1 C2 C3 . . . . 179.89(12) ?
    C1 C2 C3 C4 . . . . 1.5(2) ?
    C1 C2 C3 C7 . . . . 178.63(12) ?
    C2 C3 C4 C5 . . . . -0.59(19) ?
    C7 C3 C4 C5 . . . . -177.56(12) ?
    C2 C3 C4 C8 . . . . -178.79(11) ?
    C7 C3 C4 C8 . . . . 4.23(19) ?
    C3 C4 C5 C6 . . . . -0.9(2) ?
    C8 C4 C5 C6 . . . . 177.35(12) ?
    C4 C5 C6 C1 . . . . 1.4(2) ?
    C4 C5 C6 C9 . . . . -177.56(12) ?
    C2 C1 C6 C5 . . . . -0.46(18) ?
    C10 C1 C6 C5 . . . . 178.57(12) ?
    C2 C1 C6 C9 . . . . 178.31(12) ?
    C10 C1 C6 C9 . . . . -2.7(2) ?
    C2 C3 C7 O4 . . . . -95.55(16) ?
    C4 C3 C7 O4 . . . . 81.46(17) ?
    C2 C3 C7 O3 . . . . 80.87(15) ?
    C4 C3 C7 O3 . . . . -102.12(14) ?
    C5 C4 C8 O5 . . . . -170.29(13) ?
    C3 C4 C8 O5 . . . . 7.9(2) ?
    C5 C4 C8 O6 . . . . 8.07(18) ?
    C3 C4 C8 O6 . . . . -173.75(12) ?
    C5 C6 C9 O7 . . . . -24.00(18) ?
    C1 C6 C9 O7 . . . . 157.18(13) ?
    C5 C6 C9 O8 . . . . 153.59(13) ?
    C1 C6 C9 O8 . . . . -25.2(2) ?
    C2 C1 C10 O2 . . . . 18.28(18) ?
    C6 C1 C10 O2 . . . . -160.79(13) ?
    C2 C1 C10 O1 . . . . -159.58(12) ?
    C6 C1 C10 O1 . . . . 21.4(2) ?
    N1 C11 C12 N1 . . . 2_656 56.82(19) ?
    C12 C11 N1 C12 . . . 2_656 -56.81(19) ?
loop_
    _geom_hbond_atom_site_label_D
    _geom_hbond_atom_site_label_H
    _geom_hbond_atom_site_label_A
    _geom_hbond_site_symmetry_A
    _geom_hbond_distance_DH
    _geom_hbond_distance_HA
    _geom_hbond_distance_DA
    _geom_hbond_angle_DHA
    O1 H1 O8 . 0.82 1.63 2.4225(15) 161
    O3 H3 O7 1_554 0.82 1.80 2.6100(13) 167
    O6 H6 O2 1_645 0.82 1.78 2.5884(13) 170
    N1 H1A O9 2_656 0.904(15) 1.825(15) 2.7283(17) 175.9(18)
    N1 H1B O5 1_556 0.901(16) 1.941(18) 2.7420(16) 147(2)
    O9 H9A O8 2_566 0.858(17) 2.135(18) 2.9904(18) 174(3)
    O9 H9B O7 . 0.824(18) 2.182(19) 2.9799(19) 163(3)
data_global
_journal_date_recd_electronic     2013-01-26
_journal_date_accepted     2013-03-16
_journal_name_full     'Acta Crystallographica, Section E'
_journal_year     2013
_journal_volume     69
_journal_issue      4
_journal_page_first     o574
_journal_page_last     o575
_journal_paper_category     QO
_journal_paper_doi     10.1107/S160053681300723X
_journal_coeditor_code     YK2086
_publ_contact_author_name     'Mukkamala Saratchandra Babu'
_publ_contact_author_address
;
Department of Chemistry
GITAM University
Visakhapatnam-530045
Andhra Pradesh
India
;
_publ_contact_author_email     mscbabu@yahoo.com
_publ_contact_author_fax      918912790032
_publ_contact_author_phone      918912840468
_publ_section_title
;
Piperazine-1,4-diium bis(2,4,5-tricarboxybenzoate) dihydrate
;
loop_
    _publ_author_name
    _publ_author_address
    'Nagaraju Narayanam'
;
Department of Chemistry
GITAM University
Visakhapatnam 530 045
Andhra Pradesh
India
;
    'Kranthi Kumar Gangu'
;
Department of Chemistry
GITAM University
Visakhapatnam 530 045
Andhra Pradesh
India
;
    'Balakrishna Kurra'
;
Department of Chemistry
GITAM University
Visakhapatnam 530 045
Andhra Pradesh
India
;
    'Saratchandra Babu Mukkamala'
;
Department of Chemistry
GITAM University
Visakhapatnam 530 045
Andhra Pradesh
India
;
