# Supplementary material for: Piperazine-1,4-diium bis­(2,4,5-tricarb­oxy­benzoate) dihydrate
Source: Acta Crystallogr Sect E Struct Rep Online. 2013 Mar 23;69(Pt 4):o574–5. doi: 10.1107/S160053681300723X (PMC3629622; doi:10.1107/S160053681300723X)
Supplement: Supplementary file 2 [file e-69-0o574-Isup2.hkl]

# 
# h,k,l, Fc-squared, Fo-squared, sigma(Fo-squared) and status flag 
# 
data_I
_shelx_title 'Hemi(piperazinediium)benzene-1,2,4,5-tetracarboxylatemonohydrate' 
_shelx_refln_list_code          4 
_shelx_F_calc_maximum      122.86 
_exptl_crystal_F_000       328.00 
_reflns_d_resolution_high  0.8409 
 
loop_ 
 _symmetry_equiv_pos_as_xyz 
 'x, y, z' 
 '-x, -y, -z' 
 
_cell_length_a     8.2520 
_cell_length_b     8.4810 
_cell_length_c     9.6370 
_cell_angle_alpha  87.117 
_cell_angle_beta   89.527 
_cell_angle_gamma  70.962 
 
_shelx_F_squared_multiplier     1.000 
 
loop_ 
 _refln_index_h 
 _refln_index_k 
 _refln_index_l 
 _refln_F_squared_calc 
 _refln_F_squared_meas 
 _refln_F_squared_sigma 
 _refln_observed_status 
   1   0   0        3.18        6.53      0.24 o 
   2   0   0       39.22       48.06      0.57 o 
   3   0   0     2186.84     2307.39     23.38 o 
   4   0   0       25.57       22.01      0.42 o 
   5   0   0      232.12      226.90      2.61 o 
   6   0   0       36.42       38.28      0.72 o 
   7   0   0       71.37       70.65      1.91 o 
   8   0   0      129.84      137.76      3.26 o 
   9   0   0       12.31       13.33      0.86 o 
  -8   1   0        3.28        3.94      0.48 o 
  -7   1   0        0.00        0.06      0.26 o 
  -6   1   0      109.80      113.73      2.19 o 
  -5   1   0       24.34       26.20      0.60 o 
  -4   1   0      115.38      119.14      1.46 o 
  -3   1   0      312.52      344.25      3.43 o 
  -2   1   0     6663.93     6425.51     62.20 o 
  -1   1   0      810.08      776.76      6.87 o 
   0   1   0      591.65      577.83     14.71 o 
   1   1   0       84.04       74.92      1.02 o 
   2   1   0     4411.85     4460.25     48.44 o 
   3   1   0        5.29        3.48      0.18 o 
   4   1   0      938.99      913.21     10.27 o 
   5   1   0      183.54      185.33      2.35 o 
   6   1   0      182.76      183.99      2.26 o 
   7   1   0        4.28        4.78      0.40 o 
   8   1   0       51.27       47.39      1.62 o 
   9   1   0       10.17       11.97      1.10 o 
  -8   2   0       62.02       70.25      1.76 o 
  -7   2   0        3.63        2.54      0.35 o 
  -6   2   0       47.72       48.60      1.08 o 
  -5   2   0      351.29      350.73      3.86 o 
  -4   2   0      448.14      440.87      4.68 o 
  -3   2   0      124.62      120.75      1.50 o 
  -2   2   0      315.15      335.07      3.97 o 
  -1   2   0       21.02       20.11      0.38 o 
   0   2   0      437.68      390.53      6.07 o 
   1   2   0      918.90      908.81      9.13 o 
   2   2   0    15093.42    15123.86    216.19 o 
   3   2   0     2184.75     2193.44     22.33 o 
   4   2   0       51.07       42.77      0.68 o 
   5   2   0      159.74      169.47      2.31 o 
   6   2   0      273.14      296.49      3.65 o 
   7   2   0        5.36        5.20      0.50 o 
   8   2   0        0.00       -0.02      0.35 o 
   9   2   0      165.03      165.72      4.83 o 
  -7   3   0        1.74        1.32      0.32 o 
  -6   3   0       52.93       53.68      1.05 o 
  -5   3   0        6.14        7.05      0.30 o 
  -4   3   0       26.33       26.04      0.50 o 
  -3   3   0        1.89        2.70      0.16 o 
  -2   3   0     1268.86     1282.49     13.17 o 
  -1   3   0      469.70      504.58      6.48 o 
   0   3   0      260.38      281.57      4.55 o 
   1   3   0       85.95       82.52      1.12 o 
   2   3   0        2.55        2.09      0.13 o 
   3   3   0      194.70      200.18      2.37 o 
   4   3   0      818.25      880.43     10.57 o 
   5   3   0      172.33      170.49      2.35 o 
   6   3   0        5.70        4.56      0.34 o 
   7   3   0       30.72       28.25      0.82 o 
   8   3   0        0.13        0.50      0.42 o 
   9   3   0       58.79       59.19      2.46 o 
  -7   4   0        5.27        5.65      0.67 o 
  -6   4   0       87.29       84.22      1.71 o 
  -5   4   0       50.42       54.87      1.01 o 
  -4   4   0        0.55        1.24      0.16 o 
  -3   4   0       20.35       19.18      0.47 o 
  -2   4   0      215.17      221.20      3.76 o 
  -1   4   0        0.02        0.13      0.11 o 
   0   4   0      324.72      335.44      5.23 o 
   1   4   0      755.86      757.15      8.81 o 
   2   4   0        7.05        6.53      0.25 o 
   3   4   0       79.03       85.24      1.32 o 
   4   4   0      788.40      814.75      9.66 o 
   5   4   0      414.69      415.53      5.49 o 
   6   4   0        1.80        2.53      0.27 o 
   7   4   0       24.44       24.24      0.86 o 
   8   4   0      126.51      124.39      2.75 o 
   9   4   0        7.30        7.91      1.92 o 
  -6   5   0       22.35       26.48      1.06 o 
  -5   5   0        5.83        5.15      0.41 o 
  -4   5   0      127.29      110.54      1.98 o 
  -3   5   0       11.86       11.97      0.37 o 
  -2   5   0      161.08      157.75      2.85 o 
  -1   5   0        0.00       -0.02      0.20 o 
   0   5   0        5.48        6.26      0.79 o 
   1   5   0      178.74      189.58      7.37 o 
   2   5   0        2.70        2.31      0.14 o 
   3   5   0      286.68      283.42      3.74 o 
   4   5   0      330.82      330.01      4.88 o 
   5   5   0        8.58        7.24      0.38 o 
   6   5   0      187.52      191.15      2.88 o 
   7   5   0       69.50       72.42      1.62 o 
   8   5   0       53.89       52.79      1.62 o 
   9   5   0        4.85        3.48      0.73 o 
  -5   6   0       55.20       65.04      1.59 o 
  -4   6   0       75.06       73.56      1.48 o 
  -3   6   0        1.16        1.21      0.19 o 
  -2   6   0        5.82        5.53      0.92 o 
  -1   6   0        5.29        4.68      0.58 o 
   1   6   0        4.70        7.27      0.52 o 
   2   6   0       40.41       40.15      0.72 o 
   3   6   0       21.23       24.11      0.56 o 
   4   6   0       38.19       41.06      0.85 o 
   5   6   0       38.38       35.01      0.85 o 
   6   6   0      259.21      240.43      3.88 o 
   7   6   0        9.36        8.39      0.63 o 
   8   6   0       14.85       15.42      0.79 o 
   9   6   0        4.51        6.49      0.87 o 
  -4   7   0       13.00       11.98      0.57 o 
  -3   7   0       26.44       27.20      0.70 o 
  -2   7   0       67.73       61.51      1.94 o 
  -1   7   0      244.74      236.51      7.72 o 
   0   7   0       47.95       45.11      1.93 o 
   1   7   0       12.64       14.34      0.92 o 
   2   7   0      115.56      114.28      2.44 o 
   3   7   0      510.31      517.55      7.67 o 
   4   7   0        8.78        8.58      0.46 o 
   5   7   0       12.99       14.76      0.60 o 
   6   7   0        8.51        6.00      0.61 o 
   7   7   0        0.17        0.32      0.36 o 
   8   7   0       50.89       47.13      1.53 o 
  -3   8   0       34.29       44.13      1.06 o 
  -2   8   0       14.99       15.63      0.97 o 
  -1   8   0        0.03        0.63      0.48 o 
   0   8   0       36.88       36.17      2.39 o 
   1   8   0        0.16       -0.02      0.24 o 
   2   8   0       44.07       45.41      1.23 o 
   3   8   0      214.52      219.54      5.10 o 
   4   8   0        0.18       -0.05      0.22 o 
   5   8   0       77.65       77.44      1.80 o 
   6   8   0       17.05       19.39      0.88 o 
   7   8   0        0.76        0.24      0.34 o 
   8   8   0       38.03       33.10      1.30 o 
  -1   9   0        1.66        0.87      0.93 o 
   0   9   0       10.45        9.81      1.05 o 
   1   9   0        0.32        0.28      0.19 o 
   2   9   0       28.75       28.54      0.95 o 
   3   9   0        1.84        2.01      0.36 o 
   4   9   0      148.35      149.76      4.45 o 
   5   9   0       40.33       36.87      1.50 o 
   6   9   0       11.70       14.07      1.37 o 
   7   9   0       17.97       20.88      1.17 o 
   3  10   0        0.25        0.39      0.29 o 
   4  10   0        4.89        4.65      0.75 o 
  -6  -9   1        0.05        0.58      0.39 o 
  -5  -9   1       63.91       60.36      1.78 o 
  -4  -9   1       17.22       14.04      1.46 o 
  -3  -9   1        4.57        4.38      0.71 o 
  -2  -9   1       12.25       13.09      0.66 o 
  -1  -9   1       12.19       12.97      0.61 o 
   0  -9   1       70.89       71.26      2.53 o 
   1  -9   1        0.51        0.40      0.29 o 
  -8  -8   1      122.18      104.66      2.55 o 
  -7  -8   1        9.59       10.29      0.86 o 
  -6  -8   1        7.87        8.24      0.62 o 
  -5  -8   1        6.83        6.29      0.78 o 
  -4  -8   1       89.39       89.51      1.90 o 
  -3  -8   1       62.04       65.90      1.93 o 
  -2  -8   1        0.72        0.60      0.25 o 
  -1  -8   1        2.86        2.14      0.38 o 
   0  -8   1       71.14       68.62      1.38 o 
   1  -8   1       30.41       29.59      2.01 o 
   2  -8   1       18.54       18.95      0.60 o 
  -8  -7   1      102.96       86.56      2.22 o 
  -7  -7   1       15.73       12.78      0.79 o 
  -6  -7   1      397.29      392.86      6.73 o 
  -5  -7   1        0.45        0.27      0.28 o 
  -4  -7   1       19.26       18.48      0.63 o 
  -3  -7   1        6.00        6.89      0.32 o 
  -2  -7   1       14.61       16.40      0.56 o 
  -1  -7   1       33.08       31.61      0.97 o 
   0  -7   1       96.74       94.56      4.15 o 
   1  -7   1       15.93       14.63      1.31 o 
   2  -7   1        7.88        6.73      0.36 o 
   3  -7   1       33.95       37.12      1.00 o 
   4  -7   1       24.38       22.83      0.80 o 
  -9  -6   1        6.26        6.24      0.87 o 
  -8  -6   1       82.18       76.32      2.01 o 
  -7  -6   1       17.24       17.35      0.87 o 
  -6  -6   1      682.47      650.12     10.54 o 
  -5  -6   1       63.63       59.85      1.57 o 
  -4  -6   1       55.94       57.09      1.13 o 
  -3  -6   1        6.89        6.40      0.30 o 
  -2  -6   1        0.66        0.40      0.11 o 
  -1  -6   1       63.21       64.05      1.28 o 
   0  -6   1      291.83      289.31      8.71 o 
   1  -6   1       14.00       14.50      0.70 o 
   2  -6   1      368.09      373.79      5.44 o 
   3  -6   1       89.67       90.37      1.63 o 
   4  -6   1        2.35        2.74      0.31 o 
   5  -6   1       14.15       14.77      0.88 o 
  -9  -5   1        0.55       -0.58      0.47 o 
  -8  -5   1      104.58      109.93      2.98 o 
  -7  -5   1        7.89       11.55      0.73 o 
  -6  -5   1      438.77      419.89      7.05 o 
  -5  -5   1       48.79       47.90      1.04 o 
  -4  -5   1       36.17       34.92      0.80 o 
  -3  -5   1      220.35      224.19      3.40 o 
  -2  -5   1        0.90        2.25      0.24 o 
  -1  -5   1      377.67      366.42      6.75 o 
   0  -5   1      244.94      241.01      7.30 o 
   1  -5   1        3.02        3.20      0.26 o 
   2  -5   1      662.17      639.37      8.08 o 
   3  -5   1       22.36       22.08      0.72 o 
   4  -5   1       41.01       40.20      0.96 o 
   5  -5   1       53.98       59.17      1.34 o 
   6  -5   1        5.94        5.09      0.76 o 
  -9  -4   1        2.40        0.72      0.93 o 
  -8  -4   1       59.13       58.35      2.58 o 
  -7  -4   1       24.51       21.53      1.05 o 
  -6  -4   1       27.03       23.72      0.78 o 
  -5  -4   1        5.50        5.93      0.36 o 
  -4  -4   1     2924.57     3085.63     35.33 o 
  -3  -4   1       56.06       48.16      0.78 o 
  -2  -4   1      103.20      107.05      1.52 o 
  -1  -4   1        2.08        1.09      0.19 o 
   0  -4   1      429.62      400.76      5.64 o 
   1  -4   1      349.07      345.60      4.91 o 
   2  -4   1       23.39       20.74      0.43 o 
   3  -4   1      172.13      168.45      3.08 o 
   4  -4   1      477.01      490.86      5.18 o 
   5  -4   1       86.55       88.53      1.42 o 
   6  -4   1      263.12      278.68      4.41 o 
   7  -4   1       38.44       39.90      1.68 o 
  -9  -3   1        7.64        8.26      1.04 o 
  -8  -3   1       37.60       37.02      1.80 o 
  -7  -3   1        1.46        1.26      0.34 o 
  -6  -3   1      132.25      136.48      2.25 o 
  -5  -3   1      764.08      786.30      8.88 o 
  -4  -3   1       50.12       52.96      1.09 o 
  -3  -3   1      127.07      128.59      1.61 o 
  -2  -3   1       18.20       23.62      0.43 o 
  -1  -3   1     1632.10     1686.89     23.78 o 
   0  -3   1        6.89        2.74      0.17 o 
   1  -3   1      321.51      368.27      4.78 o 
   2  -3   1       91.08       86.48      1.04 o 
   3  -3   1      379.01      375.01      3.83 o 
   4  -3   1      777.25      792.03      8.19 o 
   5  -3   1      183.87      182.15      2.34 o 
   6  -3   1       78.29       77.75      1.37 o 
   7  -3   1        5.27        5.87      0.49 o 
  -9  -2   1       75.99       74.91      2.80 o 
  -8  -2   1       14.02       16.61      1.03 o 
  -7  -2   1       61.83       62.89      1.45 o 
  -6  -2   1      141.37      144.71      2.02 o 
  -5  -2   1      206.13      197.82      2.37 o 
  -4  -2   1       56.32       58.98      0.82 o 
  -3  -2   1     3407.34     3488.36     46.85 o 
  -2  -2   1    11526.44    11440.03    146.47 o 
  -1  -2   1        3.91        4.74      0.13 o 
   0  -2   1      100.18       75.01      0.83 o 
   1  -2   1     4012.87     4044.62     45.28 o 
   2  -2   1      776.67      801.70      7.40 o 
   3  -2   1        0.10        0.09      0.09 o 
   4  -2   1      258.09      259.32      2.87 o 
   5  -2   1      233.92      238.96      2.59 o 
   6  -2   1      413.94      440.11      5.17 o 
   7  -2   1       24.33       24.08      0.78 o 
   8  -2   1      134.48      132.88      2.59 o 
  -9  -1   1       10.67       11.33      0.82 o 
  -8  -1   1        5.96        6.11      1.00 o 
  -7  -1   1        2.81        4.42      0.53 o 
  -6  -1   1       43.54       42.15      0.82 o 
  -5  -1   1        1.52        1.34      0.19 o 
  -4  -1   1      108.71      114.65      1.62 o 
  -3  -1   1      312.75      326.25      3.18 o 
  -2  -1   1       72.31       64.44      0.75 o 
  -1  -1   1      287.14      247.50      2.58 o 
   0  -1   1     1992.36     1869.01     19.31 o 
   1  -1   1      367.02      354.52      3.02 o 
   2  -1   1      857.72      924.26      9.75 o 
   3  -1   1      104.26       96.52      1.18 o 
   4  -1   1      139.39      148.68      2.02 o 
   5  -1   1        0.10       -0.01      0.16 o 
   6  -1   1      219.09      215.39      2.75 o 
   7  -1   1       78.29       78.81      1.54 o 
   8  -1   1        0.05        0.20      0.30 o 
  -9   0   1        4.75        5.37      0.63 o 
  -8   0   1       19.22       21.78      0.93 o 
  -7   0   1      278.79      269.67      4.35 o 
  -6   0   1       51.09       52.12      1.18 o 
  -5   0   1      238.92      269.28      3.24 o 
  -4   0   1       61.44       64.95      0.90 o 
  -3   0   1       88.21       76.97      0.97 o 
  -2   0   1      277.45      271.36      2.55 o 
  -1   0   1       23.23       17.39      0.26 o 
   1   0   1      169.93      140.44      1.67 o 
   2   0   1      310.13      271.39      2.67 o 
   3   0   1       14.33       11.64      0.29 o 
   4   0   1      203.91      193.84      2.36 o 
   5   0   1       46.21       47.35      0.83 o 
   6   0   1       13.71       14.44      0.47 o 
   7   0   1      248.02      257.11      4.09 o 
   8   0   1      360.40      361.34      5.59 o 
   9   0   1        4.14        3.76      0.56 o 
  -8   1   1        8.18        9.25      0.58 o 
  -7   1   1       26.62       27.02      0.90 o 
  -6   1   1       91.77       93.11      1.44 o 
  -5   1   1      115.59      103.97      1.49 o 
  -4   1   1        0.57        0.25      0.12 o 
  -3   1   1     3904.67     4002.87     40.16 o 
  -2   1   1      990.43      962.17      8.75 o 
  -1   1   1     2091.19     2025.35     16.41 o 
   0   1   1      855.03      915.74      8.10 o 
   1   1   1      433.84      409.22      4.22 o 
   2   1   1      116.31       98.20      1.13 o 
   3   1   1      190.49      206.61      2.07 o 
   4   1   1      389.58      404.67      5.35 o 
   5   1   1       87.88       79.20      1.38 o 
   6   1   1       11.36       11.09      0.44 o 
   7   1   1       17.91       19.13      0.87 o 
   8   1   1        2.89        3.70      0.50 o 
   9   1   1       98.10      103.23      3.45 o 
  -8   2   1       58.54       54.95      1.46 o 
  -7   2   1       20.47       20.45      0.73 o 
  -6   2   1       40.94       38.90      0.86 o 
  -5   2   1      187.04      183.47      2.20 o 
  -4   2   1      658.12      664.52      6.91 o 
  -3   2   1      616.11      686.01      7.06 o 
  -2   2   1       31.08       38.52      0.46 o 
  -1   2   1     1157.19     1098.80     14.39 o 
   0   2   1      347.27      305.58      4.62 o 
   1   2   1     2403.18     2263.54     21.68 o 
   2   2   1      484.82      502.06      4.89 o 
   3   2   1      265.78      259.99      3.92 o 
   4   2   1      122.88      120.71      1.49 o 
   5   2   1      343.12      348.65      4.13 o 
   6   2   1      261.04      250.73      4.37 o 
   7   2   1        0.73        0.45      0.23 o 
   8   2   1        5.12        6.04      0.60 o 
   9   2   1      192.65      183.98      4.25 o 
  -7   3   1        0.55        0.13      0.28 o 
  -6   3   1        6.80        4.40      0.33 o 
  -5   3   1       49.55       54.45      0.94 o 
  -4   3   1      189.35      197.87      2.27 o 
  -3   3   1        0.28        0.21      0.08 o 
  -2   3   1      393.82      402.99      4.03 o 
  -1   3   1     5762.91     5870.69     73.53 o 
   0   3   1       20.06       21.57      0.58 o 
   1   3   1      280.86      303.14      3.61 o 
   2   3   1       20.84       22.79      0.48 o 
   3   3   1        8.60       10.98      0.34 o 
   4   3   1      258.11      268.04      3.71 o 
   5   3   1       25.61       27.46      0.62 o 
   6   3   1      497.85      500.49      6.74 o 
   7   3   1       23.05       23.13      0.88 o 
   8   3   1       13.31       14.45      0.94 o 
   9   3   1       83.66       81.58      2.45 o 
  -7   4   1        2.47        4.59      0.46 o 
  -6   4   1        2.28        1.40      0.35 o 
  -5   4   1        1.63        1.72      0.25 o 
  -4   4   1       41.33       43.62      0.67 o 
  -3   4   1      464.93      474.35      5.75 o 
  -2   4   1       58.64       47.46      1.09 o 
  -1   4   1      194.58      222.71      3.27 o 
   0   4   1       15.31       16.57      0.39 o 
   1   4   1      385.44      385.00      4.70 o 
   2   4   1       11.41       12.21      0.32 o 
   3   4   1       39.24       38.42      0.70 o 
   4   4   1      800.11      826.56     12.41 o 
   5   4   1        5.80        4.39      0.31 o 
   6   4   1      111.02      105.22      1.99 o 
   7   4   1       37.84       40.28      1.27 o 
   8   4   1      103.76      101.46      2.42 o 
   9   4   1       45.17       46.21      1.76 o 
  -6   5   1       12.82       12.10      0.86 o 
  -5   5   1        7.20        6.06      0.44 o 
  -4   5   1        0.40        0.01      0.16 o 
  -3   5   1       21.67       22.29      0.52 o 
  -2   5   1      121.44      127.17      2.40 o 
  -1   5   1       20.06       15.81      0.76 o 
   0   5   1      128.24      136.69      3.76 o 
   1   5   1     1228.20     1307.28     29.35 o 
   2   5   1      260.52      243.82      4.47 o 
   3   5   1        5.05        8.60      0.36 o 
   4   5   1      126.26      124.96      1.91 o 
   5   5   1        1.24        1.29      0.27 o 
   6   5   1       39.75       40.77      1.54 o 
   7   5   1        5.58        4.55      0.53 o 
   8   5   1      159.69      156.88      3.32 o 
   9   5   1       13.61       11.49      0.88 o 
  -5   6   1       56.32       45.28      1.17 o 
  -4   6   1       37.84       39.27      0.98 o 
  -3   6   1       13.89       11.03      0.61 o 
  -2   6   1        0.10        0.01      0.25 o 
  -1   6   1       45.60       38.72      1.34 o 
   0   6   1      136.46      135.14      3.39 o 
   1   6   1      357.93      375.26     18.65 o 
   2   6   1        2.48        4.46      0.19 o 
   3   6   1        7.29        9.01      0.34 o 
   4   6   1      444.54      454.24      7.07 o 
   5   6   1        7.71        4.76      0.43 o 
   6   6   1       17.31       18.47      0.85 o 
   7   6   1       77.79       80.16      1.98 o 
   8   6   1       51.36       53.69      1.45 o 
   9   6   1       12.52       14.11      0.96 o 
  -4   7   1        0.03        0.14      0.20 o 
  -3   7   1       27.17       26.12      0.83 o 
  -2   7   1        3.36        2.83      0.50 o 
  -1   7   1       46.05       43.71      1.54 o 
   0   7   1        0.94        2.28      0.62 o 
   1   7   1      149.40      142.34      3.76 o 
   2   7   1        0.35        0.77      0.18 o 
   3   7   1       58.08       62.55      1.18 o 
   4   7   1       59.01       63.41      1.30 o 
   5   7   1        6.37        5.92      0.45 o 
   6   7   1      129.30      139.58      2.87 o 
   7   7   1        1.92        1.78      0.43 o 
   8   7   1        4.64        6.42      0.62 o 
  -3   8   1       59.10       55.01      1.23 o 
  -2   8   1        5.00        4.03      0.61 o 
  -1   8   1       18.56       17.39      1.02 o 
   0   8   1       13.30       15.52      1.26 o 
   1   8   1        1.55        1.99      0.20 o 
   2   8   1       41.99       35.43      1.08 o 
   3   8   1       16.48       16.94      0.76 o 
   4   8   1       14.45       17.10      0.67 o 
   5   8   1       44.87       49.15      1.54 o 
   6   8   1       26.15       28.27      0.93 o 
   7   8   1        6.38        7.23      0.59 o 
   8   8   1       12.08       11.85      0.75 o 
  -1   9   1        0.11        0.67      0.53 o 
   0   9   1        0.11        0.58      0.49 o 
   1   9   1        1.68        1.11      0.20 o 
   2   9   1       16.53       15.13      0.74 o 
   3   9   1       81.28       83.83      2.11 o 
   4   9   1       19.18       17.37      1.95 o 
   5   9   1        7.90        5.24      0.76 o 
   6   9   1       13.69       13.15      1.42 o 
   7   9   1        0.00        0.28      0.49 o 
   3  10   1       19.56       18.58      1.11 o 
   4  10   1       15.06       15.79      1.17 o 
  -6  -9   2        0.38        0.38      0.38 o 
  -5  -9   2       62.63       67.96      1.95 o 
  -4  -9   2        2.19        2.31      0.39 o 
  -3  -9   2       20.51       19.26      0.90 o 
  -2  -9   2      484.05      485.50      9.24 o 
  -1  -9   2       54.00       55.81      1.50 o 
   0  -9   2       26.82       26.92      1.43 o 
  -7  -8   2       47.32       43.28      1.42 o 
  -6  -8   2       10.18       10.93      0.70 o 
  -5  -8   2        8.71        9.13      0.61 o 
  -4  -8   2      102.74      104.80      2.53 o 
  -3  -8   2      168.47      175.61      3.41 o 
  -2  -8   2      149.92      140.63      3.07 o 
  -1  -8   2       41.90       44.12      1.34 o 
   0  -8   2      351.08      347.98      6.45 o 
   1  -8   2        1.83        1.72      0.25 o 
   2  -8   2       11.29       11.90      0.59 o 
  -8  -7   2       87.61       78.37      2.10 o 
  -7  -7   2       67.28       70.45      1.88 o 
  -6  -7   2        4.31        4.61      0.52 o 
  -5  -7   2       24.08       26.34      1.58 o 
  -4  -7   2       19.33       18.03      0.64 o 
  -3  -7   2        5.97        6.59      0.37 o 
  -2  -7   2      114.10      109.47      2.40 o 
  -1  -7   2      168.17      159.83      3.68 o 
   0  -7   2      596.85      594.28     10.66 o 
   1  -7   2      364.69      365.83      6.69 o 
   2  -7   2       57.19       55.38      1.24 o 
   3  -7   2       32.18       35.54      0.98 o 
   4  -7   2        1.27        0.31      0.22 o 
  -9  -6   2        3.65        7.63      1.01 o 
  -8  -6   2        1.85        1.34      0.98 o 
  -7  -6   2       39.56       38.64      1.30 o 
  -6  -6   2      161.49      144.73      2.92 o 
  -5  -6   2      130.93      135.30      2.38 o 
  -4  -6   2       14.39       14.51      0.48 o 
  -3  -6   2       54.95       55.81      1.01 o 
  -2  -6   2      224.08      217.74      3.10 o 
  -1  -6   2      141.11      147.04      2.77 o 
   0  -6   2        8.27        6.45      0.31 o 
   1  -6   2       71.62       72.28      1.15 o 
   2  -6   2      242.40      235.49      3.58 o 
   3  -6   2       46.49       50.26      1.46 o 
   4  -6   2      146.57      149.69      2.84 o 
   5  -6   2        0.01        0.05      0.36 o 
  -9  -5   2       37.81       31.07      2.13 o 
  -8  -5   2       13.94       16.46      1.26 o 
  -7  -5   2        0.00        0.44      0.34 o 
  -6  -5   2       22.78       21.93      0.88 o 
  -5  -5   2      241.06      247.75      3.58 o 
  -4  -5   2        0.20        0.07      0.18 o 
  -3  -5   2        5.11        4.61      0.26 o 
  -2  -5   2        0.33        0.44      0.14 o 
  -1  -5   2       31.39       29.01      0.63 o 
   0  -5   2      570.57      549.79      8.44 o 
   1  -5   2       78.90       81.93      1.24 o 
   2  -5   2      374.80      389.78      5.06 o 
   3  -5   2      760.95      768.58      9.74 o 
   4  -5   2        0.38        0.20      0.22 o 
   5  -5   2       27.98       27.87      1.41 o 
   6  -5   2       78.35       83.43      2.37 o 
  -9  -4   2      228.14      223.39      5.13 o 
  -8  -4   2       26.39       22.33      1.18 o 
  -7  -4   2       35.13       37.09      1.19 o 
  -6  -4   2       71.60       69.60      1.48 o 
  -5  -4   2       20.95       23.17      0.94 o 
  -4  -4   2      941.07      963.77     13.49 o 
  -3  -4   2      374.03      383.62      4.34 o 
  -2  -4   2      216.89      224.59      2.78 o 
  -1  -4   2      191.33      192.94      2.33 o 
   0  -4   2      216.24      222.14      2.93 o 
   1  -4   2      396.97      416.06      4.53 o 
   2  -4   2       22.65       22.84      0.51 o 
   3  -4   2        9.19        9.70      0.26 o 
   4  -4   2      919.76      928.88     10.79 o 
   5  -4   2       24.97       27.86      0.66 o 
   6  -4   2       60.99       60.61      1.51 o 
   7  -4   2        1.93        2.55      0.41 o 
  -9  -3   2       56.31       53.21      2.31 o 
  -8  -3   2       38.15       40.31      1.79 o 
  -7  -3   2      378.97      366.15      5.57 o 
  -6  -3   2       39.35       40.88      1.03 o 
  -5  -3   2       77.26       88.52      1.40 o 
  -4  -3   2       25.11       28.36      0.79 o 
  -3  -3   2       55.19       57.00      0.81 o 
  -2  -3   2      531.34      576.24      6.18 o 
  -1  -3   2        0.29        3.91      0.17 o 
   0  -3   2       60.77       57.28      0.75 o 
   1  -3   2       24.92       22.19      0.36 o 
   2  -3   2      165.00      168.10      2.05 o 
   3  -3   2      118.64      104.43      1.32 o 
   4  -3   2      308.20      290.93      3.20 o 
   5  -3   2       81.99       83.02      1.18 o 
   6  -3   2       67.03       67.14      1.58 o 
   7  -3   2        5.79        5.36      0.53 o 
  -9  -2   2       15.13       17.62      1.37 o 
  -8  -2   2        8.55        9.63      0.92 o 
  -7  -2   2      310.90      305.23      5.36 o 
  -6  -2   2       69.49       69.17      1.33 o 
  -5  -2   2        4.65        4.73      0.31 o 
  -4  -2   2       31.08       32.36      0.61 o 
  -3  -2   2      941.96      971.59      9.99 o 
  -2  -2   2     1806.93     1825.95     18.23 o 
  -1  -2   2      398.58      391.50      3.79 o 
   0  -2   2     1002.38      895.48      8.14 o 
   1  -2   2     1114.37     1057.81      9.59 o 
   2  -2   2       12.70       13.30      0.28 o 
   3  -2   2       77.34       72.59      0.97 o 
   4  -2   2       12.98       14.52      0.37 o 
   5  -2   2      136.86      136.83      1.72 o 
   6  -2   2     1081.08     1089.69     12.98 o 
   7  -2   2       13.66       15.25      0.69 o 
   8  -2   2        5.82        5.98      0.71 o 
  -9  -1   2       28.41       29.84      1.69 o 
  -8  -1   2       23.86       24.03      1.03 o 
  -7  -1   2       14.43       12.11      0.71 o 
  -6  -1   2       58.86       58.96      1.16 o 
  -5  -1   2     2578.41     2590.56     37.20 o 
  -4  -1   2      498.06      468.31      5.74 o 
  -3  -1   2      746.15      761.17      7.88 o 
  -2  -1   2     2236.49     2213.74     32.81 o 
  -1  -1   2      400.93      351.42      3.61 o 
   0  -1   2      130.13      133.05      1.25 o 
   1  -1   2      903.75      902.41      9.43 o 
   2  -1   2      554.73      525.91      5.71 o 
   3  -1   2      169.77      185.98      2.08 o 
   4  -1   2       35.65       35.23      0.65 o 
   5  -1   2      172.99      173.83      2.41 o 
   6  -1   2       17.09       16.69      0.63 o 
   7  -1   2      117.77      122.77      2.12 o 
   8  -1   2        1.44        1.31      0.35 o 
  -9   0   2       13.27       13.86      0.87 o 
  -8   0   2        6.22        6.63      0.57 o 
  -7   0   2      267.28      263.20      4.29 o 
  -6   0   2       90.33       91.16      1.48 o 
  -5   0   2       86.19      103.70      1.37 o 
  -4   0   2       31.78       29.36      0.55 o 
  -3   0   2      271.28      252.86      2.91 o 
  -2   0   2      266.90      279.76      2.92 o 
  -1   0   2     1565.60     1478.51     14.14 o 
   0   0   2      671.13      636.52      5.52 o 
   1   0   2       26.60       32.46      0.46 o 
   2   0   2     2221.36     2122.99     33.49 o 
   3   0   2     1791.55     1786.61     20.07 o 
   4   0   2        9.59        7.11      0.31 o 
   5   0   2       45.71       40.83      0.81 o 
   6   0   2       66.13       63.20      1.33 o 
   7   0   2      308.00      305.06      6.02 o 
   8   0   2      255.19      252.49      4.17 o 
   9   0   2       14.65       14.61      0.84 o 
  -8   1   2      116.06      113.00      2.11 o 
  -7   1   2        6.73        7.14      0.48 o 
  -6   1   2       30.73       35.33      0.78 o 
  -5   1   2       47.08       44.58      0.86 o 
  -4   1   2        1.14        0.76      0.13 o 
  -3   1   2     2304.21     2429.05     23.06 o 
  -2   1   2       90.00       73.00      0.81 o 
  -1   1   2      517.25      491.28      3.95 o 
   0   1   2     1462.21     1358.75     12.26 o 
   1   1   2        3.30        7.51      0.19 o 
   2   1   2      109.19       82.16      1.11 o 
   3   1   2       83.69       90.33      1.26 o 
   4   1   2      783.95      829.79      9.76 o 
   5   1   2        1.89        5.93      0.51 o 
   6   1   2        9.73        9.13      0.44 o 
   7   1   2       68.96       71.17      1.99 o 
   8   1   2       36.61       38.76      1.46 o 
   9   1   2       90.27       91.29      2.62 o 
  -8   2   2        0.42        0.57      0.33 o 
  -7   2   2        0.63        0.82      0.28 o 
  -6   2   2       13.95       12.94      0.50 o 
  -5   2   2       52.48       54.51      0.83 o 
  -4   2   2        4.61        5.58      0.43 o 
  -3   2   2        5.63       10.43      0.27 o 
  -2   2   2      578.57      588.84      5.81 o 
  -1   2   2      228.53      204.90      1.84 o 
   0   2   2      104.22       97.46      1.10 o 
   1   2   2        1.96        4.18      0.26 o 
   2   2   2     2409.32     2489.77     23.64 o 
   3   2   2      168.61      176.52      2.30 o 
   4   2   2       20.63       19.69      0.51 o 
   5   2   2      132.37      116.84      2.02 o 
   6   2   2      365.38      378.19      6.29 o 
   7   2   2       32.20       31.91      2.48 o 
   8   2   2       13.90       14.32      0.94 o 
   9   2   2        1.91        0.92      0.49 o 
  -7   3   2       32.56       32.44      1.03 o 
  -6   3   2        4.61        2.48      0.31 o 
  -5   3   2        0.94        2.09      0.23 o 
  -4   3   2       71.11       68.44      0.98 o 
  -3   3   2        0.07        0.09      0.10 o 
  -2   3   2        0.44        1.78      0.15 o 
  -1   3   2      807.58      896.78      8.31 o 
   0   3   2      641.46      622.80      6.43 o 
   1   3   2        0.92       -0.07      0.08 o 
   2   3   2      362.88      375.15      4.19 o 
   3   3   2     1496.87     1559.02     17.98 o 
   4   3   2       75.18       67.17      1.57 o 
   5   3   2      100.27      105.69      1.62 o 
   6   3   2      110.85      127.24      2.11 o 
   7   3   2       45.18       51.18      1.38 o 
   8   3   2       10.02        7.88      1.49 o 
   9   3   2        7.75        7.41      1.14 o 
  -7   4   2      127.54      125.17      3.10 o 
  -6   4   2        1.80        3.01      0.42 o 
  -5   4   2       19.37       14.69      0.55 o 
  -4   4   2      127.69      137.98      1.67 o 
  -3   4   2      178.74      176.92      2.24 o 
  -2   4   2      121.55      113.74      1.56 o 
  -1   4   2       72.34       81.70      1.29 o 
   0   4   2       30.38       38.36      0.77 o 
   1   4   2     1174.18     1235.15     15.64 o 
   2   4   2      364.03      358.66      4.34 o 
   3   4   2       22.38       26.12      0.56 o 
   4   4   2       98.59       90.98      1.47 o 
   5   4   2      110.81      108.80      1.77 o 
   6   4   2        0.08        0.58      0.26 o 
   7   4   2       18.94       15.56      0.98 o 
   8   4   2        6.25        6.50      0.93 o 
   9   4   2        0.58       -0.18      0.70 o 
  -6   5   2       12.94       11.95      0.94 o 
  -5   5   2       45.22       44.66      1.14 o 
  -4   5   2       27.71       16.61      0.59 o 
  -3   5   2       49.34       46.30      0.83 o 
  -2   5   2       65.72       63.18      1.13 o 
  -1   5   2        0.02        0.38      0.16 o 
   0   5   2        0.12        0.11      0.15 o 
   1   5   2      372.06      382.24      6.00 o 
   2   5   2      463.57      459.30      5.82 o 
   3   5   2      121.06      130.77      1.91 o 
   4   5   2      152.17      158.25      2.56 o 
   5   5   2      291.58      285.49      4.36 o 
   6   5   2       80.25       79.44      1.88 o 
   7   5   2       81.51       81.40      2.05 o 
   8   5   2        6.61        5.72      0.81 o 
   9   5   2        3.71        3.80      0.81 o 
  -5   6   2       50.53       49.25      1.55 o 
  -4   6   2       57.90       52.63      1.12 o 
  -3   6   2        0.18        1.44      0.20 o 
  -2   6   2       17.77       22.68      1.05 o 
  -1   6   2      165.51      156.02      3.65 o 
   0   6   2       24.59       24.82      0.73 o 
   1   6   2       26.74       26.48      0.61 o 
   2   6   2        6.48        7.80      0.29 o 
   3   6   2        0.03        0.04      0.14 o 
   4   6   2      108.36      107.07      1.78 o 
   5   6   2       11.79       11.07      0.60 o 
   6   6   2       18.50       16.51      0.80 o 
   7   6   2        1.43        1.29      0.42 o 
   8   6   2        4.73        4.44      0.62 o 
   9   6   2        2.15        1.36      0.64 o 
  -4   7   2        0.72        0.81      0.26 o 
  -3   7   2        0.35        0.62      0.18 o 
  -2   7   2       52.81       42.51      1.57 o 
  -1   7   2       25.64       25.10      1.17 o 
   0   7   2       22.62       22.90      2.64 o 
   1   7   2        6.44        6.81      0.73 o 
   2   7   2        8.43        7.72      0.38 o 
   3   7   2       12.93       11.89      0.45 o 
   4   7   2       92.01       85.50      1.61 o 
   5   7   2        2.74        1.94      0.37 o 
   6   7   2       43.73       49.21      1.43 o 
   7   7   2        9.63        7.71      0.67 o 
   8   7   2       77.03       79.70      2.13 o 
  -2   8   2       30.63       30.90      1.90 o 
  -1   8   2       19.83       19.00      1.11 o 
   0   8   2      134.19      125.74      4.22 o 
   1   8   2      125.31      117.87      2.47 o 
   2   8   2        3.03        3.99      0.62 o 
   3   8   2        0.01       -0.10      0.22 o 
   4   8   2       17.91       18.93      0.71 o 
   5   8   2       38.48       43.38      1.25 o 
   6   8   2       48.22       47.11      1.39 o 
   7   8   2       13.09       13.47      1.57 o 
   8   8   2        1.67        2.55      0.46 o 
  -1   9   2        1.11        1.06      0.92 o 
   0   9   2        1.00        1.89      0.82 o 
   1   9   2      102.93      102.31      2.05 o 
   2   9   2      170.71      169.57      3.58 o 
   3   9   2       21.54       23.93      1.54 o 
   4   9   2       84.70       81.80      4.74 o 
   5   9   2       76.75       81.45      2.68 o 
   6   9   2        1.42        0.80      0.41 o 
   3  10   2        7.29       10.48      0.76 o 
  -5  -9   3       26.70       32.26      1.28 o 
  -4  -9   3       20.47       17.77      0.84 o 
  -3  -9   3       10.39       13.21      1.06 o 
  -2  -9   3      116.81      112.57      2.71 o 
  -1  -9   3       28.79       28.28      1.13 o 
   0  -9   3       29.96       30.45      1.15 o 
  -7  -8   3        2.57        2.04      0.46 o 
  -6  -8   3        7.71        7.41      0.77 o 
  -5  -8   3       51.39       51.94      1.44 o 
  -4  -8   3       12.46       10.92      0.71 o 
  -3  -8   3       16.84       17.61      1.09 o 
  -2  -8   3        6.67        6.56      0.62 o 
  -1  -8   3       17.11       19.03      0.87 o 
   0  -8   3      251.88      254.20      5.75 o 
   1  -8   3        8.13        7.64      0.51 o 
   2  -8   3        0.17        0.67      0.27 o 
  -8  -7   3        4.41        5.98      0.94 o 
  -7  -7   3        0.74        0.33      0.34 o 
  -6  -7   3        0.58        0.15      0.32 o 
  -5  -7   3      159.57      156.99      3.09 o 
  -4  -7   3       10.44        9.55      0.50 o 
  -3  -7   3      231.68      230.55      3.35 o 
  -2  -7   3       20.54       20.48      1.12 o 
  -1  -7   3        0.19        0.93      0.90 o 
   0  -7   3       35.67       38.14      1.09 o 
   1  -7   3       81.57       81.48      2.14 o 
   2  -7   3        5.65        7.23      0.49 o 
   3  -7   3        1.24        0.92      0.27 o 
  -8  -6   3        7.59       10.53      1.05 o 
  -7  -6   3       59.52       56.82      1.62 o 
  -6  -6   3       33.20       33.79      1.15 o 
  -5  -6   3        0.38        0.36      0.35 o 
  -4  -6   3       13.95       14.93      0.63 o 
  -3  -6   3      141.59      151.04      2.33 o 
  -2  -6   3      102.01      101.01      1.54 o 
  -1  -6   3       19.61       19.38      0.55 o 
   0  -6   3       25.92       26.55      0.87 o 
   1  -6   3        0.09        0.07      0.17 o 
   2  -6   3      568.70      584.80      9.15 o 
   3  -6   3       62.37       61.89      1.43 o 
   4  -6   3       37.70       35.54      1.06 o 
   5  -6   3       66.81       69.94      2.07 o 
  -9  -5   3       22.22       19.61      1.49 o 
  -8  -5   3       12.85       12.59      0.97 o 
  -7  -5   3        0.48        0.74      0.38 o 
  -6  -5   3       53.90       52.98      1.45 o 
  -5  -5   3      204.28      211.71      2.90 o 
  -4  -5   3        4.17        4.61      0.45 o 
  -3  -5   3      409.12      421.07      5.91 o 
  -2  -5   3        6.96        3.52      0.22 o 
  -1  -5   3       31.31       28.01      0.53 o 
   0  -5   3       69.53       66.10      1.15 o 
   1  -5   3        1.64        1.96      0.14 o 
   2  -5   3       64.87       69.68      0.94 o 
   3  -5   3       55.63       50.98      0.99 o 
   4  -5   3      101.74      105.33      1.83 o 
   5  -5   3        8.02        9.21      0.52 o 
  -9  -4   3       24.20       19.21      1.63 o 
  -8  -4   3        5.51        8.30      1.23 o 
  -7  -4   3       23.78       24.28      0.98 o 
  -6  -4   3       10.89        9.02      0.61 o 
  -5  -4   3       19.94       15.98      0.53 o 
  -4  -4   3       31.84       33.53      0.72 o 
  -3  -4   3      532.58      521.25      6.63 o 
  -2  -4   3      211.72      221.15      2.78 o 
  -1  -4   3      556.46      592.08      6.92 o 
   0  -4   3      215.93      224.84      2.62 o 
   1  -4   3       14.78       22.38      0.41 o 
   2  -4   3       77.29       83.34      1.10 o 
   3  -4   3       86.87       85.06      1.16 o 
   4  -4   3      347.13      364.43      4.48 o 
   5  -4   3        9.04        9.96      0.48 o 
   6  -4   3      101.89      105.14      2.26 o 
  -9  -3   3       14.08       11.82      1.41 o 
  -8  -3   3       33.98       36.11      3.20 o 
  -7  -3   3       14.04       13.13      0.89 o 
  -6  -3   3       16.05       13.53      0.56 o 
  -5  -3   3      334.51      344.07      4.44 o 
  -4  -3   3      347.60      370.12      4.68 o 
  -3  -3   3       90.52       81.88      1.23 o 
  -2  -3   3      585.48      589.05      6.42 o 
  -1  -3   3      608.30      688.56      7.43 o 
   0  -3   3       89.49      104.29      1.22 o 
   1  -3   3       51.52       69.94      1.11 o 
   2  -3   3      246.03      241.24      2.73 o 
   3  -3   3      352.25      376.17      4.77 o 
   4  -3   3        0.03        0.22      0.13 o 
   5  -3   3        3.84        5.11      0.29 o 
   6  -3   3       87.17       92.14      1.82 o 
   7  -3   3        0.34        0.31      0.25 o 
  -9  -2   3       12.96       15.12      2.70 o 
  -8  -2   3        0.02       -0.20      0.34 o 
  -7  -2   3       16.51       16.77      0.74 o 
  -6  -2   3       11.36       11.86      0.52 o 
  -5  -2   3       51.83       48.44      0.94 o 
  -4  -2   3      109.11       98.16      1.38 o 
  -3  -2   3      155.02      147.81      3.07 o 
  -2  -2   3        9.18        6.71      0.29 o 
  -1  -2   3     1065.15     1062.80     10.79 o 
   0  -2   3       10.26       10.94      0.32 o 
   1  -2   3     2866.40     2979.50     47.55 o 
   2  -2   3      148.25      166.48      1.96 o 
   3  -2   3       15.75       11.38      0.31 o 
   4  -2   3      676.66      667.69      7.32 o 
   5  -2   3        5.08        3.83      0.40 o 
   6  -2   3      126.88      130.31      2.15 o 
   7  -2   3        1.11        1.32      0.61 o 
   8  -2   3       13.09       12.47      0.69 o 
  -9  -1   3        2.38        2.96      0.61 o 
  -8  -1   3        0.57        0.21      0.32 o 
  -7  -1   3       17.16       15.62      0.81 o 
  -6  -1   3        0.18       -0.07      0.21 o 
  -5  -1   3       99.03       99.07      2.61 o 
  -4  -1   3       96.02       98.32      1.48 o 
  -3  -1   3        0.05        1.31      0.14 o 
  -2  -1   3       64.80       69.84      0.96 o 
  -1  -1   3      323.63      310.63      3.10 o 
   0  -1   3      120.18      119.59      1.28 o 
   1  -1   3       33.88       24.81      0.36 o 
   2  -1   3        0.36        0.79      0.13 o 
   3  -1   3     1167.00     1285.95     14.55 o 
   4  -1   3      148.39      136.36      2.06 o 
   5  -1   3      267.92      272.64      3.82 o 
   6  -1   3        0.17        0.32      0.25 o 
   7  -1   3       65.71       65.93      2.01 o 
   8  -1   3        8.43        9.25      0.73 o 
  -8   0   3        4.56        4.11      0.67 o 
  -7   0   3        7.35        7.48      0.54 o 
  -6   0   3       45.51       46.63      1.16 o 
  -5   0   3        9.24       12.53      0.46 o 
  -4   0   3        0.41        0.49      0.14 o 
  -3   0   3      233.96      209.83      2.52 o 
  -2   0   3       61.08       57.11      0.76 o 
  -1   0   3      436.04      483.37      4.68 o 
   0   0   3     2407.69     2334.69     19.95 o 
   1   0   3      384.46      356.99      6.32 o 
   2   0   3     2068.72     2050.38     22.65 o 
   3   0   3        8.44       15.75      0.42 o 
   4   0   3      217.48      246.79      3.34 o 
   5   0   3      122.93      122.34      2.27 o 
   6   0   3        2.30        2.06      0.36 o 
   7   0   3      166.92      175.65      5.24 o 
   8   0   3       88.17       91.44      2.51 o 
  -8   1   3        2.26        1.84      0.41 o 
  -7   1   3        1.15        1.45      0.31 o 
  -6   1   3      127.44      123.42      2.07 o 
  -5   1   3        1.45        0.66      0.19 o 
  -4   1   3        6.86        8.82      0.39 o 
  -3   1   3       26.51       28.63      0.48 o 
  -2   1   3       23.31       22.11      0.35 o 
  -1   1   3      480.35      420.70      3.64 o 
   0   1   3      799.92      768.15      6.67 o 
   1   1   3       36.39       32.57      0.48 o 
   2   1   3      139.87      125.54      1.65 o 
   3   1   3        4.65        4.20      0.24 o 
   4   1   3      239.93      280.55      3.55 o 
   5   1   3      614.09      648.06      9.09 o 
   6   1   3       27.19       31.04      0.89 o 
   7   1   3       76.08       74.26      2.54 o 
   8   1   3        0.52        0.62      0.55 o 
   9   1   3        3.53        2.38      0.75 o 
  -8   2   3       20.12       20.66      0.97 o 
  -7   2   3       15.14       12.24      0.60 o 
  -6   2   3       67.37       70.84      1.40 o 
  -5   2   3      121.33      120.31      1.67 o 
  -4   2   3       11.92        9.56      0.34 o 
  -3   2   3      298.74      283.84      3.59 o 
  -2   2   3     1414.48     1441.44     13.97 o 
  -1   2   3        5.57        9.54      0.27 o 
   0   2   3      170.27      159.68      1.60 o 
   1   2   3      535.12      530.63      5.84 o 
   2   2   3      374.53      417.99      4.68 o 
   3   2   3      643.22      597.51     21.94 o 
   4   2   3      230.18      219.26      3.36 o 
   5   2   3      275.02      274.28      4.15 o 
   6   2   3        1.54        2.37      0.38 o 
   7   2   3        8.40        7.38      0.69 o 
   8   2   3        0.30        0.36      0.52 o 
   9   2   3        0.00       -0.07      0.56 o 
  -7   3   3       13.20       12.18      0.68 o 
  -6   3   3      109.55       96.28      1.75 o 
  -5   3   3       11.91       10.88      0.44 o 
  -4   3   3      342.29      343.92      3.61 o 
  -3   3   3      151.87      163.24      1.83 o 
  -2   3   3      214.66      214.74      2.19 o 
  -1   3   3        3.56        4.03      0.15 o 
   0   3   3       28.08       27.19      0.43 o 
   1   3   3      346.31      393.25      4.73 o 
   2   3   3       20.01       26.92      0.51 o 
   3   3   3      271.41      274.23      3.46 o 
   4   3   3      210.87      202.18      4.94 o 
   5   3   3      319.26      323.47      4.63 o 
   6   3   3      103.38      110.76      2.05 o 
   7   3   3       24.11       22.57      0.91 o 
   8   3   3        9.85        9.85      1.05 o 
   9   3   3        3.84        3.39      0.81 o 
  -6   4   3      149.44      152.52      2.76 o 
  -5   4   3       72.32       62.22      1.22 o 
  -4   4   3       33.83       27.44      0.62 o 
  -3   4   3       51.16       49.21      0.70 o 
  -2   4   3       74.03       71.92      0.93 o 
  -1   4   3       70.30       73.14      0.95 o 
   0   4   3        0.34        0.60      0.10 o 
   1   4   3     1745.75     1748.23     20.21 o 
   2   4   3       21.14       23.75      0.51 o 
   3   4   3       40.92       34.00      0.74 o 
   4   4   3      125.15      123.01      1.90 o 
   5   4   3        0.35        0.40      0.20 o 
   6   4   3       12.46       12.88      0.62 o 
   7   4   3      217.87      221.66      4.20 o 
   8   4   3        5.31        4.40      1.21 o 
   9   4   3       24.42       24.39      1.62 o 
  -6   5   3       12.81       12.17      0.83 o 
  -5   5   3       20.25       17.55      0.92 o 
  -4   5   3      227.09      196.20      2.98 o 
  -3   5   3        8.88        6.86      0.53 o 
  -2   5   3       76.63       72.04      1.19 o 
  -1   5   3      456.02      444.96      5.80 o 
   0   5   3       48.64       54.74      0.94 o 
   1   5   3        1.06        0.55      0.15 o 
   2   5   3        1.42        1.17      0.17 o 
   3   5   3        0.00        0.07      0.14 o 
   4   5   3        2.96        3.53      0.40 o 
   5   5   3       74.44       77.08      1.57 o 
   6   5   3       22.50       22.39      0.93 o 
   7   5   3       96.62       99.77      2.33 o 
   8   5   3       27.27       26.98      1.40 o 
   9   5   3        5.32        7.45      1.05 o 
  -5   6   3        7.74        6.72      0.60 o 
  -4   6   3       49.39       46.19      1.14 o 
  -3   6   3      374.16      354.56      5.36 o 
  -2   6   3      100.07       83.71      1.54 o 
  -1   6   3      159.13      148.52      2.57 o 
   0   6   3       48.84       47.31      0.85 o 
   1   6   3       46.87       48.03      1.03 o 
   2   6   3      229.54      234.03      3.46 o 
   3   6   3      426.62      450.19      6.54 o 
   4   6   3        5.59        5.59      0.35 o 
   5   6   3      218.40      216.91      3.50 o 
   6   6   3        2.27        1.54      0.41 o 
   7   6   3       23.65       21.31      0.99 o 
   8   6   3       14.02       12.28      1.04 o 
   9   6   3       14.58       14.07      1.19 o 
  -4   7   3        2.12        2.78      0.59 o 
  -3   7   3        9.30        7.37      0.46 o 
  -2   7   3        4.39        3.39      0.32 o 
  -1   7   3      356.08      348.63      5.22 o 
   0   7   3       22.11       20.58      0.96 o 
   1   7   3      202.87      202.03      4.01 o 
   2   7   3       39.88       39.01      1.01 o 
   3   7   3      277.00      267.16      4.01 o 
   4   7   3       17.72       13.88      0.57 o 
   5   7   3       40.46       37.16      1.15 o 
   6   7   3      106.11       95.02      3.06 o 
   7   7   3       26.81       21.53      1.16 o 
   8   7   3        5.03        3.68      0.72 o 
  -2   8   3        9.72       10.10      0.57 o 
  -1   8   3      129.28      123.46      3.03 o 
   0   8   3       37.75       39.71      1.20 o 
   1   8   3       18.74       20.10      0.70 o 
   2   8   3        0.74        1.59      0.30 o 
   3   8   3        1.89        2.58      0.39 o 
   4   8   3        9.60       10.63      0.57 o 
   5   8   3       87.67       83.37      1.93 o 
   6   8   3        8.32        8.67      0.82 o 
   7   8   3       96.36       94.89      2.32 o 
   0   9   3        2.59        2.76      0.27 o 
   1   9   3       44.69       43.02      1.12 o 
   2   9   3        2.14        1.90      0.34 o 
   3   9   3        1.69        1.32      0.56 o 
   4   9   3        2.42        3.26      0.67 o 
   5   9   3        8.78        6.06      0.92 o 
   6   9   3        6.80        7.93      0.82 o 
  -4  -9   4        5.36        5.07      0.54 o 
  -3  -9   4        0.72        0.40      0.97 o 
  -2  -9   4        8.63        8.53      1.06 o 
  -1  -9   4        0.00        0.01      0.40 o 
  -6  -8   4       10.78       10.82      0.75 o 
  -5  -8   4       56.21       57.19      1.84 o 
  -4  -8   4       38.54       39.44      1.38 o 
  -3  -8   4       34.72       31.33      1.23 o 
  -2  -8   4       14.34       14.41      0.60 o 
  -1  -8   4        1.02        0.69      0.53 o 
   0  -8   4       30.14       29.12      1.17 o 
   1  -8   4        0.64        0.15      0.27 o 
  -7  -7   4       24.53       26.43      1.11 o 
  -6  -7   4       11.00       12.42      0.76 o 
  -5  -7   4       72.21       66.71      1.71 o 
  -4  -7   4       32.23       31.18      1.03 o 
  -3  -7   4        2.79        2.94      0.32 o 
  -2  -7   4       16.27       18.72      0.64 o 
  -1  -7   4       11.06       11.07      0.51 o 
   0  -7   4      175.25      169.29      4.12 o 
   1  -7   4       30.77       30.27      1.21 o 
   2  -7   4       18.88       22.64      1.06 o 
   3  -7   4        4.10        6.08      0.73 o 
  -8  -6   4        5.97        7.34      1.50 o 
  -7  -6   4        1.02        1.14      0.43 o 
  -6  -6   4       47.90       48.65      1.44 o 
  -5  -6   4       77.91       74.18      1.80 o 
  -4  -6   4        0.73        0.35      0.25 o 
  -3  -6   4      240.04      255.85      3.90 o 
  -2  -6   4      251.03      262.98      4.65 o 
  -1  -6   4        0.43        0.53      0.15 o 
   0  -6   4       10.93       14.67      0.41 o 
   1  -6   4        3.00        2.84      0.31 o 
   2  -6   4      226.92      222.18      4.52 o 
   3  -6   4       76.87       76.50      1.70 o 
   4  -6   4        0.45        1.04      0.35 o 
  -8  -5   4       19.81       20.02      1.17 o 
  -7  -5   4       50.38       51.87      1.53 o 
  -6  -5   4        0.58        0.82      0.34 o 
  -5  -5   4       58.65       57.14      1.49 o 
  -4  -5   4      237.27      239.67      3.49 o 
  -3  -5   4        7.07        8.62      0.40 o 
  -2  -5   4        6.19        4.64      0.29 o 
  -1  -5   4      399.96      422.88      7.57 o 
   0  -5   4        2.92        3.06      0.40 o 
   1  -5   4      150.25      164.74      2.31 o 
   2  -5   4      111.20      103.35      1.59 o 
   3  -5   4       73.38       70.39      1.35 o 
   4  -5   4       22.33       24.96      0.81 o 
   5  -5   4        0.74        0.79      0.23 o 
  -9  -4   4        2.65        3.55      0.85 o 
  -8  -4   4       19.14       22.13      1.58 o 
  -7  -4   4       43.55       41.11      1.52 o 
  -6  -4   4        3.06        3.51      0.44 o 
  -5  -4   4      136.61      137.23      2.31 o 
  -4  -4   4       38.39       33.67      0.75 o 
  -3  -4   4        5.46        6.66      0.31 o 
  -2  -4   4      304.07      309.99      3.83 o 
  -1  -4   4      862.15      911.54     13.27 o 
   0  -4   4      457.53      494.31      5.53 o 
   1  -4   4      145.11      145.97      2.33 o 
   2  -4   4       95.16       99.01      1.40 o 
   3  -4   4       11.84       13.00      0.57 o 
   4  -4   4      473.36      456.15      5.93 o 
   5  -4   4        8.77        7.95      0.52 o 
   6  -4   4        5.79        7.84      0.91 o 
  -9  -3   4        0.00       -0.74      0.54 o 
  -8  -3   4        0.05       -0.14      0.43 o 
  -7  -3   4       27.10       26.97      1.06 o 
  -6  -3   4       37.64       38.12      1.03 o 
  -5  -3   4       62.46       60.47      1.14 o 
  -4  -3   4       84.08       85.37      1.39 o 
  -3  -3   4      278.96      280.95      3.54 o 
  -2  -3   4      177.62      185.90      2.26 o 
  -1  -3   4      138.27      139.64      1.72 o 
   0  -3   4      114.38      130.72      1.51 o 
   1  -3   4     1326.44     1402.25     20.24 o 
   2  -3   4      241.60      251.11      2.88 o 
   3  -3   4        3.42        3.73      0.26 o 
   4  -3   4       35.38       35.59      0.71 o 
   5  -3   4      304.64      301.28      4.56 o 
   6  -3   4        0.15        0.10      0.23 o 
   7  -3   4        3.98        3.73      0.48 o 
  -9  -2   4        0.03       -0.03      0.48 o 
  -8  -2   4       19.19       20.54      1.20 o 
  -7  -2   4        7.14        7.10      0.53 o 
  -6  -2   4        2.37        1.18      0.27 o 
  -5  -2   4      134.44      138.41      2.06 o 
  -4  -2   4       41.02       41.03      0.83 o 
  -3  -2   4       36.24       35.12      0.70 o 
  -2  -2   4       48.83       52.68      0.86 o 
  -1  -2   4      438.65      397.69      4.49 o 
   0  -2   4        2.32        4.37      0.17 o 
   1  -2   4      142.67      120.52      1.61 o 
   2  -2   4      104.73      113.27      1.71 o 
   3  -2   4     1111.89     1136.00     12.17 o 
   4  -2   4      104.52      105.66      1.55 o 
   5  -2   4        5.45        6.20      0.48 o 
   6  -2   4      291.69      284.92      4.44 o 
   7  -2   4       18.18       16.44      0.84 o 
  -8  -1   4        6.63        6.83      0.58 o 
  -7  -1   4        0.37        0.38      0.29 o 
  -6  -1   4        0.31        0.41      0.27 o 
  -5  -1   4        4.20        2.47      0.28 o 
  -4  -1   4      882.52      860.54     10.34 o 
  -3  -1   4        4.85        2.32      0.21 o 
  -2  -1   4      177.08      201.80      2.58 o 
  -1  -1   4       64.25       72.57      1.00 o 
   0  -1   4       43.78       52.62      0.83 o 
   1  -1   4      679.74      730.74      7.44 o 
   2  -1   4      527.71      578.83      6.80 o 
   3  -1   4        8.36       15.72      0.44 o 
   4  -1   4      307.54      306.64      4.09 o 
   5  -1   4        0.35        1.25      0.24 o 
   6  -1   4       10.48       11.30      0.59 o 
   7  -1   4       18.54       15.87      0.85 o 
   8  -1   4        7.09        9.24      0.75 o 
  -8   0   4        2.43        3.02      0.43 o 
  -7   0   4       43.50       44.36      1.22 o 
  -6   0   4      205.44      202.08      3.38 o 
  -5   0   4       75.70       81.58      1.69 o 
  -4   0   4      155.22      145.89      1.91 o 
  -3   0   4       32.77       33.10      0.61 o 
  -2   0   4      273.99      288.04      3.54 o 
  -1   0   4      959.34     1008.96     10.79 o 
   0   0   4     1439.75     1479.40     14.55 o 
   1   0   4      316.72      324.19      3.58 o 
   2   0   4        0.10        0.49      0.18 o 
   3   0   4       13.70       13.00      0.53 o 
   4   0   4       25.92       30.16      0.85 o 
   5   0   4      332.10      327.43      4.42 o 
   6   0   4       13.18       15.41      0.72 o 
   7   0   4        2.87        3.34      0.46 o 
   8   0   4       57.07       56.53      1.70 o 
  -8   1   4       47.58       45.77      1.29 o 
  -7   1   4        3.56        4.54      0.43 o 
  -6   1   4        1.17        1.45      0.28 o 
  -5   1   4       41.81       42.75      0.89 o 
  -4   1   4        0.04        0.27      0.21 o 
  -3   1   4      238.08      226.48      2.55 o 
  -2   1   4       73.27       74.75      0.85 o 
  -1   1   4     4509.30     4644.97     40.62 o 
   0   1   4     1073.94     1063.80     13.56 o 
   1   1   4       15.98       16.59      0.39 o 
   2   1   4     2797.62     2851.66     32.20 o 
   3   1   4       54.57       52.16      0.98 o 
   4   1   4        0.78        0.45      0.23 o 
   5   1   4       41.81       48.88      1.12 o 
   6   1   4        0.80        1.06      0.32 o 
   7   1   4        0.16        0.02      0.30 o 
   8   1   4        7.30        6.29      0.73 o 
  -7   2   4       14.25       14.62      0.67 o 
  -6   2   4       49.41       47.77      1.12 o 
  -5   2   4       57.97       54.40      1.05 o 
  -4   2   4      251.51      250.09      3.37 o 
  -3   2   4      225.46      223.07      2.70 o 
  -2   2   4      236.34      231.76      2.47 o 
  -1   2   4      128.70      127.67      1.41 o 
   0   2   4      724.88      707.67      8.17 o 
   1   2   4     1881.68     1990.76     24.21 o 
   2   2   4       66.81       67.29      1.40 o 
   3   2   4      213.86      189.95      2.69 o 
   4   2   4       15.76       13.54      0.56 o 
   5   2   4      117.67      114.89      2.25 o 
   6   2   4        5.61        7.09      0.48 o 
   7   2   4       13.03       14.29      0.88 o 
   8   2   4       84.76       85.83      3.02 o 
   9   2   4        2.46        2.13      0.74 o 
  -7   3   4        8.51        8.85      0.66 o 
  -6   3   4      194.74      184.26      2.90 o 
  -5   3   4       37.20       38.30      0.85 o 
  -4   3   4       30.98       28.46      0.62 o 
  -3   3   4       43.63       44.62      0.69 o 
  -2   3   4      110.41      119.52      1.40 o 
  -1   3   4      410.72      404.43      4.31 o 
   0   3   4      112.47      108.69      1.33 o 
   1   3   4      883.75      926.54     10.88 o 
   2   3   4      376.53      386.46      4.41 o 
   3   3   4      104.62      112.48      1.74 o 
   4   3   4       83.53       83.22      1.72 o 
   5   3   4      172.70      163.45      2.98 o 
   6   3   4        2.81        2.50      0.34 o 
   7   3   4        3.37        4.12      1.27 o 
   8   3   4       71.75       74.89      2.80 o 
   9   3   4       20.33       22.19      2.86 o 
  -6   4   4       20.52       24.54      0.87 o 
  -5   4   4        3.80        2.90      0.40 o 
  -4   4   4      150.08      132.30      1.92 o 
  -3   4   4      175.06      178.90      2.10 o 
  -2   4   4      122.43      116.78      1.51 o 
  -1   4   4      147.02      154.08      1.77 o 
   0   4   4      651.21      632.58      6.34 o 
   1   4   4        6.79        8.66      0.31 o 
   2   4   4       37.48       40.40      0.96 o 
   3   4   4      180.35      194.65      3.04 o 
   4   4   4      148.41      146.09      2.22 o 
   5   4   4       52.91       50.30      1.07 o 
   6   4   4       19.05       18.75      0.85 o 
   7   4   4        3.16        2.71      0.72 o 
   8   4   4       62.93       59.07      4.07 o 
   9   4   4        0.38        0.08      0.59 o 
  -5   5   4        0.10        0.42      0.32 o 
  -4   5   4        1.93        0.80      0.26 o 
  -3   5   4       30.85       29.38      0.81 o 
  -2   5   4        6.12        4.93      0.30 o 
  -1   5   4        8.02        7.38      0.29 o 
   0   5   4      356.39      339.07      4.16 o 
   1   5   4       64.86       68.17      1.10 o 
   2   5   4       25.38       23.11      0.57 o 
   3   5   4      435.89      435.75      6.56 o 
   4   5   4       82.74       78.80      1.58 o 
   5   5   4      180.47      182.71      3.46 o 
   6   5   4       12.71       13.44      1.10 o 
   7   5   4       15.49       17.00      0.92 o 
   8   5   4       59.21       60.07      2.45 o 
   9   5   4        8.66        7.92      1.37 o 
  -4   6   4        0.89        0.99      0.28 o 
  -3   6   4       22.05       25.18      0.83 o 
  -2   6   4       84.16       81.75      1.58 o 
  -1   6   4       21.17       17.32      0.75 o 
   0   6   4      201.05      204.28      2.92 o 
   1   6   4        0.97        2.18      0.18 o 
   2   6   4       63.36       68.69      1.15 o 
   3   6   4      177.60      170.05      2.48 o 
   4   6   4        3.74        3.30      0.35 o 
   5   6   4       98.98      103.50      2.26 o 
   6   6   4      278.88      276.87      5.02 o 
   7   6   4       17.75       19.17      0.96 o 
   8   6   4        0.46       -0.14      0.53 o 
  -3   7   4        2.53        3.81      0.50 o 
  -2   7   4        5.64        5.86      0.38 o 
  -1   7   4        3.37        2.96      0.32 o 
   0   7   4       47.83       50.42      1.12 o 
   1   7   4        2.00        1.97      0.29 o 
   2   7   4       10.10       12.27      0.45 o 
   3   7   4        9.57        8.35      0.43 o 
   4   7   4       44.86       42.64      1.06 o 
   5   7   4       56.36       52.09      2.09 o 
   6   7   4        0.99        0.54      0.34 o 
   7   7   4       56.33       63.41      1.81 o 
   8   7   4        6.10        6.63      1.63 o 
  -2   8   4      153.95      159.53      3.29 o 
  -1   8   4       75.06       76.46      1.94 o 
   0   8   4        6.03        7.57      0.44 o 
   1   8   4       17.72       19.78      0.73 o 
   2   8   4      608.75      615.75     11.57 o 
   3   8   4       31.02       34.06      0.94 o 
   4   8   4        0.36        0.64      0.47 o 
   5   8   4        4.37        3.10      1.00 o 
   6   8   4        4.46        3.24      0.49 o 
   7   8   4       28.66       25.43      1.13 o 
   0   9   4        0.10        0.10      0.32 o 
   1   9   4        0.16        1.10      0.49 o 
   2   9   4        1.98        1.76      0.52 o 
   3   9   4        0.71        1.47      0.62 o 
   4   9   4      309.87      302.38      9.75 o 
   5   9   4       38.39       45.08      2.74 o 
  -6  -8   5       10.75       10.52      0.80 o 
  -5  -8   5        1.93        1.24      0.45 o 
  -4  -8   5        9.80        9.61      1.65 o 
  -3  -8   5       29.26       27.14      1.47 o 
  -2  -8   5        0.97        1.17      0.35 o 
  -1  -8   5       28.19       26.90      1.78 o 
   0  -8   5       77.41       71.81      3.19 o 
  -7  -7   5        2.17        2.23      0.66 o 
  -6  -7   5        0.06       -0.18      0.32 o 
  -5  -7   5        2.33        1.84      0.41 o 
  -4  -7   5        0.48        0.59      0.33 o 
  -3  -7   5        0.00        0.01      0.31 o 
  -2  -7   5        7.67        7.38      0.54 o 
  -1  -7   5       24.50       22.39      0.83 o 
   0  -7   5       29.08       28.68      0.90 o 
   1  -7   5       52.81       52.67      2.05 o 
   2  -7   5       23.41       23.10      2.99 o 
  -8  -6   5        2.83        5.36      1.53 o 
  -7  -6   5       45.66       45.60      1.73 o 
  -6  -6   5        5.68        5.72      0.63 o 
  -5  -6   5       57.14       56.72      1.55 o 
  -4  -6   5      153.63      146.81      3.80 o 
  -3  -6   5        0.54        0.68      0.27 o 
  -2  -6   5       32.25       32.83      1.24 o 
  -1  -6   5       21.47       21.52      0.73 o 
   0  -6   5       37.65       36.88      0.95 o 
   1  -6   5       88.32       81.23      1.71 o 
   2  -6   5       27.98       25.58      0.80 o 
   3  -6   5        0.02        1.04      0.38 o 
   4  -6   5       50.99       58.21      2.33 o 
  -8  -5   5       43.59       43.93      2.11 o 
  -7  -5   5       35.67       33.76      1.47 o 
  -6  -5   5      108.09       99.65      2.29 o 
  -5  -5   5        6.47        5.81      0.54 o 
  -4  -5   5       84.77       87.98      1.73 o 
  -3  -5   5       19.85       19.40      0.61 o 
  -2  -5   5       27.22       27.30      0.77 o 
  -1  -5   5        0.74        1.21      0.21 o 
   0  -5   5       28.29       25.44      0.65 o 
   1  -5   5       23.28       22.05      0.66 o 
   2  -5   5      401.45      402.66      6.60 o 
   3  -5   5       84.51       87.14      1.81 o 
   4  -5   5       25.24       28.07      1.07 o 
   5  -5   5       75.08       73.26      2.03 o 
  -8  -4   5        0.02        0.64      0.55 o 
  -7  -4   5        4.43        3.82      0.52 o 
  -6  -4   5        0.73        0.28      0.28 o 
  -5  -4   5       59.95       63.65      1.46 o 
  -4  -4   5       54.95       50.10      0.96 o 
  -3  -4   5      123.56      128.74      1.84 o 
  -2  -4   5      265.49      275.13      3.79 o 
  -1  -4   5        2.46        1.66      0.20 o 
   0  -4   5      214.90      227.16      2.69 o 
   1  -4   5      163.52      179.40      2.56 o 
   2  -4   5        2.04        3.42      0.25 o 
   3  -4   5       16.74       16.88      0.53 o 
   4  -4   5       16.95       21.30      0.69 o 
   5  -4   5       15.15       16.20      0.73 o 
   6  -4   5       30.56       36.73      1.40 o 
  -8  -3   5        1.08       -0.02      0.51 o 
  -7  -3   5       81.65       81.54      2.16 o 
  -6  -3   5      149.09      140.16      2.93 o 
  -5  -3   5      321.14      317.71      4.51 o 
  -4  -3   5        1.74        1.11      0.27 o 
  -3  -3   5      141.25      139.54      1.84 o 
  -2  -3   5      102.53      112.49      1.51 o 
  -1  -3   5       56.55       55.63      0.86 o 
   0  -3   5       31.35       23.13      0.53 o 
   1  -3   5       38.76       32.72      0.79 o 
   2  -3   5       17.40       18.16      0.53 o 
   3  -3   5       97.74       79.61      1.70 o 
   4  -3   5       22.21       21.19      0.68 o 
   5  -3   5       15.83       17.06      0.66 o 
   6  -3   5       18.36       20.27      0.77 o 
  -8  -2   5       79.10       83.92      4.67 o 
  -7  -2   5       26.75       27.19      1.31 o 
  -6  -2   5      277.20      280.68      4.52 o 
  -5  -2   5        7.95        8.84      0.45 o 
  -4  -2   5        2.24        3.79      0.32 o 
  -3  -2   5      814.62      821.49      9.11 o 
  -2  -2   5       40.64       39.84      0.73 o 
  -1  -2   5      167.91      164.54      2.17 o 
   0  -2   5      451.76      468.47      5.25 o 
   1  -2   5      101.04      108.43      1.64 o 
   2  -2   5       28.15       32.15      0.80 o 
   3  -2   5        6.32        8.45      0.35 o 
   4  -2   5        0.08        0.50      0.42 o 
   5  -2   5       11.69        7.90      0.47 o 
   6  -2   5        0.38        0.50      0.26 o 
   7  -2   5        1.36        1.03      0.32 o 
  -8  -1   5       10.65        8.36      1.43 o 
  -7  -1   5       34.09       33.57      1.06 o 
  -6  -1   5        5.69        5.13      0.44 o 
  -5  -1   5       79.71       76.04      1.27 o 
  -4  -1   5      402.89      396.72      4.92 o 
  -3  -1   5     1460.03     1494.37     17.26 o 
  -2  -1   5        9.24       12.46      0.36 o 
  -1  -1   5       17.41       15.79      0.37 o 
   0  -1   5     1827.19     1783.80     24.35 o 
   1  -1   5      116.58      112.89      1.46 o 
   2  -1   5        5.25        2.50      0.19 o 
   3  -1   5      379.26      388.71      4.75 o 
   4  -1   5       49.08       53.21      1.22 o 
   5  -1   5       61.67       52.14      1.22 o 
   6  -1   5        0.54        0.71      0.36 o 
   7  -1   5       18.49       16.72      0.89 o 
  -8   0   5       79.23       76.54      2.00 o 
  -7   0   5        3.61        3.70      0.41 o 
  -6   0   5        6.91        7.30      0.46 o 
  -5   0   5       24.60       25.73      1.05 o 
  -4   0   5      144.52      148.64      1.85 o 
  -3   0   5       42.41       44.26      0.72 o 
  -2   0   5       91.39       91.46      1.36 o 
  -1   0   5      410.07      459.39      5.47 o 
   0   0   5      192.43      174.36      2.19 o 
   1   0   5        0.33        0.33      0.26 o 
   2   0   5        0.47        0.74      0.15 o 
   3   0   5      100.02       99.25      3.08 o 
   4   0   5      130.54      142.22      2.15 o 
   5   0   5       12.06       11.64      0.65 o 
   6   0   5       36.26       37.11      1.16 o 
   7   0   5        1.62        1.37      0.45 o 
   8   0   5        6.64        8.15      0.74 o 
  -8   1   5      111.95      114.06      2.60 o 
  -7   1   5       31.71       34.32      0.99 o 
  -6   1   5       15.03       15.25      0.63 o 
  -5   1   5        3.43        2.77      0.36 o 
  -4   1   5        9.36        8.48      0.38 o 
  -3   1   5       24.08       22.90      0.49 o 
  -2   1   5       34.66       33.89      0.58 o 
  -1   1   5      389.21      421.83      4.08 o 
   0   1   5       54.59       67.49      1.05 o 
   1   1   5        4.02        7.05      0.30 o 
   2   1   5      371.59      394.61      4.79 o 
   3   1   5       39.82       33.81      0.91 o 
   4   1   5        3.06        5.57      0.43 o 
   5   1   5       26.41       25.02      0.88 o 
   6   1   5       24.66       21.62      1.09 o 
   7   1   5       78.34       77.26      1.93 o 
   8   1   5        3.33        3.00      0.89 o 
  -7   2   5        3.10        4.76      0.47 o 
  -6   2   5      166.74      161.53      2.63 o 
  -5   2   5       88.44       83.69      1.56 o 
  -4   2   5      440.09      427.64      5.28 o 
  -3   2   5       15.08       14.90      0.43 o 
  -2   2   5        2.23        3.45      0.22 o 
  -1   2   5      650.12      640.54      6.32 o 
   0   2   5       87.21       86.53      1.19 o 
   1   2   5        8.37       14.52      0.39 o 
   2   2   5      101.40       96.47      1.71 o 
   3   2   5       12.04       15.51      0.53 o 
   4   2   5      133.74      133.76      2.51 o 
   5   2   5       70.75       64.56      1.53 o 
   6   2   5       64.16       67.52      1.91 o 
   7   2   5       38.91       37.93      1.82 o 
   8   2   5        3.88        4.31      0.85 o 
  -7   3   5       25.41       28.94      1.10 o 
  -6   3   5       26.35       26.86      0.93 o 
  -5   3   5        0.03        0.52      0.39 o 
  -4   3   5       23.45       20.86      0.94 o 
  -3   3   5      277.74      278.93      3.64 o 
  -2   3   5        0.25        0.19      0.13 o 
  -1   3   5        5.57        5.21      0.23 o 
   0   3   5       88.71       97.08      1.20 o 
   1   3   5      487.46      506.13      5.69 o 
   2   3   5       21.06       18.58      0.55 o 
   3   3   5       28.28       29.17      0.75 o 
   4   3   5        1.69        2.33      0.28 o 
   5   3   5      294.42      294.95      4.96 o 
   6   3   5        6.97        8.14      0.76 o 
   7   3   5        4.86        3.43      0.71 o 
   8   3   5       57.16       52.65      2.30 o 
  -6   4   5        3.58        4.59      0.50 o 
  -5   4   5        1.00        1.79      0.41 o 
  -4   4   5        7.11        6.84      0.46 o 
  -3   4   5      116.73      116.21      1.71 o 
  -2   4   5     1449.63     1457.98     15.73 o 
  -1   4   5       87.98       90.73      1.21 o 
   0   4   5      541.08      525.46      5.36 o 
   1   4   5       85.64       93.21      1.41 o 
   2   4   5       54.21       54.07      1.14 o 
   3   4   5      873.81      899.27     12.52 o 
   4   4   5      171.99      177.02      3.44 o 
   5   4   5       87.99       77.56      2.35 o 
   6   4   5       91.25       96.54      2.48 o 
   7   4   5       14.79       16.09      1.23 o 
   8   4   5       43.03       44.49      2.11 o 
  -5   5   5        1.09        1.84      0.44 o 
  -4   5   5       80.71       81.96      1.59 o 
  -3   5   5       14.15       13.95      0.52 o 
  -2   5   5       55.25       53.57      0.95 o 
  -1   5   5      218.23      220.25      2.88 o 
   0   5   5      223.86      230.68      2.77 o 
   1   5   5      103.84      110.56      1.69 o 
   2   5   5       15.44       15.73      0.50 o 
   3   5   5       84.37       88.49      1.68 o 
   4   5   5       31.16       31.87      0.92 o 
   5   5   5        2.46        2.72      0.44 o 
   6   5   5        7.89        6.61      0.63 o 
   7   5   5        0.81        1.02      0.44 o 
   8   5   5       16.13       15.67      1.31 o 
  -4   6   5       77.64       82.12      4.41 o 
  -3   6   5       65.11       64.15      1.58 o 
  -2   6   5       31.61       31.69      0.89 o 
  -1   6   5      204.10      205.17      3.01 o 
   0   6   5     1310.34     1332.39     15.49 o 
   1   6   5       94.61      100.83      1.64 o 
   2   6   5        2.69        2.18      0.28 o 
   3   6   5      185.08      189.22      3.06 o 
   4   6   5        4.51        6.02      0.60 o 
   5   6   5       68.02       71.46      1.80 o 
   6   6   5        2.54        2.03      0.56 o 
   7   6   5       65.79       59.24      1.75 o 
   8   6   5      153.80      164.97      4.89 o 
  -3   7   5        0.51        1.82      0.35 o 
  -2   7   5        1.39        0.61      0.25 o 
  -1   7   5        0.30        0.60      0.20 o 
   0   7   5        6.16        6.18      0.45 o 
   1   7   5        0.65        0.38      0.39 o 
   2   7   5      549.29      562.26      8.99 o 
   3   7   5       27.72       26.69      0.84 o 
   4   7   5       12.78       12.67      0.71 o 
   5   7   5       69.42       61.04      1.63 o 
   6   7   5      106.84      117.78      2.64 o 
   7   7   5        1.24        2.15      0.51 o 
  -1   8   5       38.51       38.29      1.11 o 
   0   8   5        0.33        0.48      0.39 o 
   1   8   5       10.85       10.98      0.61 o 
   2   8   5      192.85      208.25      4.43 o 
   3   8   5       13.00       10.85      0.67 o 
   4   8   5       23.26       20.27      0.98 o 
   5   8   5       64.82       76.87      2.25 o 
   6   8   5        5.07        7.30      0.67 o 
   1   9   5        7.35        7.41      0.87 o 
   2   9   5        3.90        4.30      0.93 o 
   3   9   5        5.19        7.53      1.01 o 
   4   9   5       76.95       83.81      3.06 o 
  -4  -8   6        0.85        0.31      0.41 o 
  -3  -8   6       34.26       34.06      1.50 o 
  -2  -8   6       10.23        9.34      0.75 o 
  -1  -8   6        0.94        2.36      0.76 o 
  -6  -7   6        1.10        1.22      0.43 o 
  -5  -7   6       14.85       13.92      1.08 o 
  -4  -7   6       16.33       14.91      1.00 o 
  -3  -7   6       19.78       17.40      0.88 o 
  -2  -7   6        0.21        0.56      0.38 o 
  -1  -7   6      285.67      283.73      6.66 o 
   0  -7   6       13.13       14.63      1.39 o 
   1  -7   6        7.49        6.34      0.97 o 
  -7  -6   6       14.25       14.74      1.55 o 
  -6  -6   6       22.63       19.62      1.71 o 
  -5  -6   6        9.45       11.14      0.74 o 
  -4  -6   6        0.62        1.47      0.38 o 
  -3  -6   6      138.89      138.49      3.13 o 
  -2  -6   6       32.67       28.79      1.07 o 
  -1  -6   6        0.10       -0.17      0.24 o 
   0  -6   6        8.87       12.05      0.67 o 
   1  -6   6       42.75       38.45      1.27 o 
   2  -6   6        6.42        7.37      0.49 o 
   3  -6   6       42.53       42.67      1.38 o 
  -7  -5   6        0.13        0.24      0.67 o 
  -6  -5   6      136.51      136.72      3.68 o 
  -5  -5   6      112.27      104.45      2.36 o 
  -4  -5   6       24.93       21.50      0.88 o 
  -3  -5   6       13.48       13.57      0.94 o 
  -2  -5   6        5.16        5.43      0.39 o 
  -1  -5   6       16.62       19.85      0.66 o 
   0  -5   6        4.10        4.29      0.39 o 
   1  -5   6      128.36      117.08      2.34 o 
   2  -5   6        8.38        8.85      0.72 o 
   3  -5   6       10.19       10.46      0.69 o 
   4  -5   6       12.41       10.28      0.74 o 
  -8  -4   6        3.69        4.32      0.88 o 
  -7  -4   6        7.83        6.72      0.78 o 
  -6  -4   6       68.12       64.60      1.77 o 
  -5  -4   6       84.43       83.71      1.80 o 
  -4  -4   6       17.91       19.77      0.86 o 
  -3  -4   6       34.30       35.76      1.08 o 
  -2  -4   6        1.95        1.84      0.24 o 
  -1  -4   6        4.21        3.52      0.34 o 
   0  -4   6      158.68      155.60      3.16 o 
   1  -4   6        3.51        4.59      0.36 o 
   2  -4   6       87.29       87.59      1.68 o 
   3  -4   6      141.43      117.54      2.41 o 
   4  -4   6       15.29       16.20      0.77 o 
   5  -4   6       88.68       85.41      2.36 o 
  -8  -3   6       45.27       47.15      2.31 o 
  -7  -3   6        5.64        8.72      1.80 o 
  -6  -3   6       27.45       29.55      1.22 o 
  -5  -3   6       13.14       13.01      0.68 o 
  -4  -3   6      256.28      275.79      3.97 o 
  -3  -3   6      230.52      233.22      2.89 o 
  -2  -3   6      459.13      452.32      5.20 o 
  -1  -3   6       32.28       25.50      0.58 o 
   0  -3   6      175.93      178.40      2.84 o 
   1  -3   6      255.09      269.61      4.07 o 
   2  -3   6       67.77       68.76      1.27 o 
   3  -3   6      263.79      235.83      4.18 o 
   4  -3   6        0.55        0.27      0.27 o 
   5  -3   6        8.32        6.89      0.58 o 
   6  -3   6       29.02       26.53      1.23 o 
  -8  -2   6      125.07      131.32      5.85 o 
  -7  -2   6      111.61      115.32      3.25 o 
  -6  -2   6        0.30        0.83      0.25 o 
  -5  -2   6        0.94        0.64      0.24 o 
  -4  -2   6       70.69       71.68      1.40 o 
  -3  -2   6      144.45      163.88      2.51 o 
  -2  -2   6       32.39       32.77      0.72 o 
  -1  -2   6        0.03        0.36      0.12 o 
   0  -2   6        0.40        1.85      0.39 o 
   1  -2   6        0.28        0.30      0.12 o 
   2  -2   6       76.81       79.55      1.53 o 
   3  -2   6        9.38        8.57      0.34 o 
   4  -2   6       16.15       17.50      0.61 o 
   5  -2   6      190.73      176.10      2.95 o 
   6  -2   6       13.20       15.32      0.84 o 
  -8  -1   6       20.66       17.18      1.66 o 
  -7  -1   6       25.98       29.24      1.19 o 
  -6  -1   6      202.15      200.24      3.40 o 
  -5  -1   6        5.09        5.66      0.33 o 
  -4  -1   6       82.16       75.95      1.45 o 
  -3  -1   6       25.93       29.69      0.69 o 
  -2  -1   6      195.99      205.30      2.70 o 
  -1  -1   6       22.92       26.88      0.58 o 
   0  -1   6        2.84        2.22      0.22 o 
   1  -1   6        0.24        0.23      0.12 o 
   2  -1   6        0.31        0.45      0.17 o 
   3  -1   6      138.74      147.06      1.92 o 
   4  -1   6        4.78        4.34      0.36 o 
   5  -1   6      320.29      303.14      5.33 o 
   6  -1   6        1.14        0.57      0.35 o 
   7  -1   6       24.82       20.48      1.01 o 
  -7   0   6       37.79       39.50      1.32 o 
  -6   0   6      778.51      801.39     10.47 o 
  -5   0   6       12.44       12.91      0.62 o 
  -4   0   6       36.82       42.21      0.70 o 
  -3   0   6      333.11      328.76      4.32 o 
  -2   0   6       49.91       46.34      0.88 o 
  -1   0   6        0.23        0.18      0.13 o 
   0   0   6      218.96      222.93      2.81 o 
   1   0   6      181.13      179.24      2.49 o 
   2   0   6      449.44      451.28      6.12 o 
   3   0   6       22.49       21.36      0.92 o 
   4   0   6       30.07       27.98      0.79 o 
   5   0   6       15.48       15.38      0.71 o 
   6   0   6       29.73       29.77      1.26 o 
   7   0   6      187.99      192.85      5.20 o 
  -7   1   6       14.45       14.78      0.83 o 
  -6   1   6       23.70       26.01      1.10 o 
  -5   1   6      320.82      323.91      4.57 o 
  -4   1   6      225.69      225.55      3.27 o 
  -3   1   6       27.37       25.95      0.55 o 
  -2   1   6       25.27       28.03      0.54 o 
  -1   1   6        8.04        8.09      0.28 o 
   0   1   6       74.43       75.38      1.29 o 
   1   1   6      156.47      161.27      2.23 o 
   2   1   6      680.32      671.52     10.30 o 
   3   1   6        0.07       -0.10      0.19 o 
   4   1   6        1.56        1.55      0.29 o 
   5   1   6        0.00        0.29      0.26 o 
   6   1   6      162.27      165.34      3.27 o 
   7   1   6      161.31      156.92      5.67 o 
   8   1   6        0.84        0.59      0.69 o 
  -7   2   6        5.40        5.49      0.59 o 
  -6   2   6       69.43       69.60      1.47 o 
  -5   2   6        2.67        1.78      0.30 o 
  -4   2   6     1330.60     1347.76     18.40 o 
  -3   2   6      462.71      465.77      6.11 o 
  -2   2   6       64.36       65.18      0.98 o 
  -1   2   6      612.00      629.43      6.63 o 
   0   2   6       87.25       82.34      1.20 o 
   1   2   6      144.22      151.97      2.13 o 
   2   2   6       74.88       64.52      1.28 o 
   3   2   6      369.13      358.04      5.19 o 
   4   2   6      115.08      115.97      2.32 o 
   5   2   6      128.85      129.51      2.59 o 
   6   2   6      152.81      146.35      6.80 o 
   7   2   6        0.71        0.68      0.56 o 
   8   2   6       26.46       27.68      1.83 o 
  -6   3   6       86.85       93.02      2.15 o 
  -5   3   6        3.64        4.01      0.40 o 
  -4   3   6       12.23       13.75      0.63 o 
  -3   3   6      423.89      436.95      5.59 o 
  -2   3   6      125.66      131.96      1.79 o 
  -1   3   6        6.01        7.63      0.41 o 
   0   3   6        0.80        1.94      0.22 o 
   1   3   6        3.44        2.98      0.27 o 
   2   3   6      108.91      119.65      2.02 o 
   3   3   6      105.42      110.45      1.94 o 
   4   3   6        4.76        4.76      0.60 o 
   5   3   6      160.11      165.60      3.65 o 
   6   3   6        1.40        2.46      0.90 o 
   7   3   6        0.89        0.56      0.60 o 
   8   3   6        9.96        9.48      1.63 o 
  -5   4   6       45.71       44.21      1.45 o 
  -4   4   6        8.20        8.24      0.59 o 
  -3   4   6       17.49       19.27      0.62 o 
  -2   4   6     1486.61     1498.26     18.46 o 
  -1   4   6      237.41      240.85      2.93 o 
   0   4   6      107.94      105.00      1.33 o 
   1   4   6      585.08      585.16      7.71 o 
   2   4   6      115.01      110.43      1.99 o 
   3   4   6       17.80       13.91      0.63 o 
   4   4   6       21.99       19.89      0.93 o 
   5   4   6      219.72      223.25      4.64 o 
   6   4   6      239.90      243.28      5.08 o 
   7   4   6       43.31       45.00      2.06 o 
   8   4   6       37.04       32.54      1.82 o 
  -5   5   6      212.59      240.17      6.24 o 
  -4   5   6        6.17        6.57      0.54 o 
  -3   5   6        6.22        7.04      0.49 o 
  -2   5   6        0.73        0.81      0.32 o 
  -1   5   6       10.90       11.58      0.48 o 
   0   5   6     1029.19     1039.69     11.40 o 
   1   5   6      125.67      124.55      2.27 o 
   2   5   6       21.88       20.11      0.68 o 
   3   5   6      212.15      217.54      3.87 o 
   4   5   6        0.14        0.28      0.37 o 
   5   5   6        2.28        1.52      0.40 o 
   6   5   6        6.93        6.81      0.70 o 
   7   5   6        3.43        3.54      0.76 o 
   8   5   6       55.65       54.34      2.41 o 
  -4   6   6        1.02        0.27      1.07 o 
  -3   6   6        7.14        6.18      0.95 o 
  -2   6   6        0.04        0.27      0.24 o 
  -1   6   6       68.02       67.31      1.27 o 
   0   6   6      585.63      595.56      7.24 o 
   1   6   6        4.08        4.89      0.35 o 
   2   6   6      195.27      205.24      3.29 o 
   3   6   6       28.72       27.77      0.98 o 
   4   6   6      157.31      148.55      3.00 o 
   5   6   6       21.77       22.51      0.98 o 
   6   6   6       17.30       17.13      0.94 o 
   7   6   6       44.13       48.73      2.16 o 
  -2   7   6       59.04       54.71      2.05 o 
  -1   7   6        0.10        0.00      0.25 o 
   0   7   6        0.22        0.63      0.28 o 
   1   7   6       27.47       26.77      0.85 o 
   2   7   6      266.57      266.25      5.43 o 
   3   7   6       10.81       13.97      0.74 o 
   4   7   6       11.26        9.60      0.64 o 
   5   7   6       14.16       13.03      0.78 o 
   6   7   6       21.38       24.36      1.08 o 
   7   7   6       34.06       37.05      1.41 o 
   0   8   6        6.42        4.70      0.68 o 
   1   8   6       80.89       84.09      3.85 o 
   2   8   6       84.10       88.17      8.30 o 
   3   8   6       44.33       45.03      1.49 o 
   4   8   6        6.51        7.92      0.70 o 
   5   8   6       88.69       95.72      2.66 o 
  -5  -7   7        0.09       -0.17      0.34 o 
  -4  -7   7        3.18        3.81      0.60 o 
  -3  -7   7        9.02       10.11      0.86 o 
  -2  -7   7       20.00       22.47      1.21 o 
  -1  -7   7       79.72       83.48      2.60 o 
   0  -7   7        6.32        6.67      0.68 o 
  -6  -6   7       21.11       24.79      1.59 o 
  -5  -6   7       14.75       16.30      1.01 o 
  -4  -6   7      132.11      135.70      3.26 o 
  -3  -6   7        5.36        5.88      0.61 o 
  -2  -6   7        0.94        1.34      0.54 o 
  -1  -6   7       13.67       11.59      0.93 o 
   0  -6   7       57.73       58.52      2.04 o 
   1  -6   7       96.63       87.30      2.29 o 
   2  -6   7        3.29        3.05      0.41 o 
  -7  -5   7        8.14        9.33      1.90 o 
  -6  -5   7        0.24        0.16      0.43 o 
  -5  -5   7       49.21       54.86      1.81 o 
  -4  -5   7       53.50       54.10      1.69 o 
  -3  -5   7        0.02        0.07      0.31 o 
  -2  -5   7       34.47       38.72      1.50 o 
  -1  -5   7        5.61        6.41      0.64 o 
   0  -5   7       46.54       51.24      1.73 o 
   1  -5   7      244.87      242.11      4.32 o 
   2  -5   7        1.17        1.72      0.30 o 
   3  -5   7        7.58       10.95      0.76 o 
  -7  -4   7        0.01        0.17      0.56 o 
  -6  -4   7       44.02       44.45      1.47 o 
  -5  -4   7        8.03        8.58      0.66 o 
  -4  -4   7        3.33        4.35      0.53 o 
  -3  -4   7       35.14       37.28      1.03 o 
  -2  -4   7      175.34      184.74      4.56 o 
  -1  -4   7        4.47        4.65      0.44 o 
   0  -4   7       38.04       42.26      1.18 o 
   1  -4   7        3.87        3.13      0.39 o 
   2  -4   7        0.67        0.77      0.25 o 
   3  -4   7       67.41       63.09      1.62 o 
   4  -4   7        2.09        2.18      0.44 o 
  -7  -3   7        1.69        0.67      0.61 o 
  -6  -3   7        3.78        3.73      0.67 o 
  -5  -3   7        0.06       -0.26      0.39 o 
  -4  -3   7       20.85       20.71      0.90 o 
  -3  -3   7       19.65       19.80      0.74 o 
  -2  -3   7      181.45      178.16      2.65 o 
  -1  -3   7       20.58       20.16      0.67 o 
   0  -3   7        0.01       -0.03      0.19 o 
   1  -3   7       32.66       29.43      0.85 o 
   2  -3   7        0.37        0.69      0.28 o 
   3  -3   7      105.53       99.21      2.19 o 
   4  -3   7        4.66        6.08      0.55 o 
   5  -3   7        3.18        5.66      0.57 o 
  -7  -2   7       54.34       48.66      4.79 o 
  -6  -2   7       24.12       20.51      1.19 o 
  -5  -2   7       87.62       93.43      2.19 o 
  -4  -2   7        2.67        1.36      0.32 o 
  -3  -2   7      132.37      121.21      1.84 o 
  -2  -2   7        1.54        1.95      0.40 o 
  -1  -2   7        8.80        7.39      0.40 o 
   0  -2   7      719.91      715.00      9.85 o 
   1  -2   7       48.74       52.19      0.94 o 
   2  -2   7       34.30       33.77      1.04 o 
   3  -2   7      147.00      146.53      2.90 o 
   4  -2   7       31.38       31.12      1.09 o 
   5  -2   7       15.47       18.78      0.90 o 
   6  -2   7        9.76       12.19      0.80 o 
  -7  -1   7      157.75      169.29      5.27 o 
  -6  -1   7      116.09      120.48      2.39 o 
  -5  -1   7        0.07        0.30      0.34 o 
  -4  -1   7       37.91       37.08      1.02 o 
  -3  -1   7        2.11        2.41      0.27 o 
  -2  -1   7      171.35      167.22      2.32 o 
  -1  -1   7      179.87      170.70      2.31 o 
   0  -1   7      567.70      551.33      6.64 o 
   1  -1   7        5.90        6.46      0.36 o 
   2  -1   7       44.36       43.99      0.93 o 
   3  -1   7      836.05      809.80     10.59 o 
   4  -1   7        4.16        4.38      0.40 o 
   5  -1   7       56.27       47.16      1.44 o 
   6  -1   7        4.98        5.62      1.23 o 
  -7   0   7        0.30       -0.19      0.41 o 
  -6   0   7      473.36      484.67      7.28 o 
  -5   0   7      219.42      220.28      3.66 o 
  -4   0   7       19.83       17.86      0.72 o 
  -3   0   7      121.75      131.15      2.09 o 
  -2   0   7       44.66       36.59      0.80 o 
  -1   0   7       44.08       49.32      0.91 o 
   0   0   7       74.12       70.67      1.25 o 
   1   0   7      220.26      220.59      3.45 o 
   2   0   7     1107.19     1108.05     14.68 o 
   3   0   7       20.84       20.05      0.76 o 
   4   0   7       74.47       71.09      2.00 o 
   5   0   7      216.63      208.52      4.50 o 
   6   0   7        5.41        5.96      1.02 o 
   7   0   7       18.28       21.35      1.30 o 
  -7   1   7        7.80        8.05      0.71 o 
  -6   1   7       15.18       14.13      0.80 o 
  -5   1   7      163.77      170.25      3.01 o 
  -4   1   7      162.82      165.97      2.87 o 
  -3   1   7       58.29       62.53      1.23 o 
  -2   1   7        8.65        8.92      0.34 o 
  -1   1   7      396.26      377.53      4.73 o 
   0   1   7       13.22       16.75      0.53 o 
   1   1   7       32.07       31.55      0.85 o 
   2   1   7        4.23        3.82      0.37 o 
   3   1   7        0.14        0.06      0.31 o 
   4   1   7      137.45      139.83      2.76 o 
   5   1   7       27.32       27.13      1.19 o 
   6   1   7      246.50      261.96      6.76 o 
   7   1   7       24.12       22.26      1.52 o 
  -6   2   7        0.02       -0.11      0.30 o 
  -5   2   7       22.23       24.32      0.90 o 
  -4   2   7      496.17      511.65      7.50 o 
  -3   2   7        5.70        6.18      0.46 o 
  -2   2   7       16.82       13.62      0.43 o 
  -1   2   7       27.39       25.94      0.55 o 
   0   2   7       47.77       48.16      0.96 o 
   1   2   7      155.43      172.34      2.57 o 
   2   2   7       12.72       11.05      0.53 o 
   3   2   7       33.04       34.71      1.06 o 
   4   2   7     1107.63     1115.66     16.95 o 
   5   2   7       23.10       24.10      1.40 o 
   6   2   7       70.68       68.23      3.00 o 
   7   2   7       94.20       87.55      3.15 o 
  -6   3   7        0.03        0.54      0.55 o 
  -5   3   7       60.64       61.04      1.61 o 
  -4   3   7      115.40      120.05      2.27 o 
  -3   3   7       84.18       80.33      1.67 o 
  -2   3   7      629.72      634.89      7.78 o 
  -1   3   7      199.71      200.72      2.57 o 
   0   3   7       23.03       22.32      0.59 o 
   1   3   7        4.92        6.41      0.42 o 
   2   3   7       85.65       81.04      1.34 o 
   3   3   7      152.57      160.40      3.50 o 
   4   3   7      119.53      124.84      2.95 o 
   5   3   7        1.90        1.11      0.66 o 
   6   3   7      197.12      200.98      7.27 o 
   7   3   7        5.27        3.35      0.77 o 
  -5   4   7        5.54        4.41      0.85 o 
  -4   4   7        9.94       12.35      0.78 o 
  -3   4   7       15.91       16.65      0.70 o 
  -2   4   7       76.02       76.63      1.59 o 
  -1   4   7       18.80       19.96      0.59 o 
   0   4   7        0.39        0.68      0.22 o 
   1   4   7      260.34      250.07      3.92 o 
   2   4   7        0.10       -0.14      0.22 o 
   3   4   7       28.75       29.00      1.13 o 
   4   4   7       93.80       86.28      2.27 o 
   5   4   7       83.28       76.80      2.17 o 
   6   4   7      535.33      558.62     12.91 o 
   7   4   7       16.76       15.35      1.31 o 
  -4   5   7        5.68        4.44      0.53 o 
  -3   5   7       19.90       18.59      0.89 o 
  -2   5   7      215.42      223.96      4.09 o 
  -1   5   7        3.76        3.56      0.35 o 
   0   5   7       16.70       18.42      0.69 o 
   1   5   7       27.40       30.86      0.93 o 
   2   5   7      242.45      223.67      4.03 o 
   3   5   7       77.69       83.14      2.60 o 
   4   5   7       34.69       43.38      1.46 o 
   5   5   7      119.37      111.78      2.81 o 
   6   5   7       26.66       28.54      1.29 o 
   7   5   7       35.83       34.14      1.88 o 
  -3   6   7        0.07        0.41      0.42 o 
  -2   6   7        3.85        3.75      0.44 o 
  -1   6   7       19.34       17.89      0.72 o 
   0   6   7        5.75        5.28      0.45 o 
   1   6   7       11.93       13.17      0.63 o 
   2   6   7      196.23      205.30      3.49 o 
   3   6   7      177.77      166.90      3.29 o 
   4   6   7        6.30        5.09      0.57 o 
   5   6   7        6.99        9.12      1.08 o 
   6   6   7       44.11       46.22      1.82 o 
   7   6   7       16.72       15.12      1.31 o 
  -1   7   7       25.32       26.48      1.38 o 
   0   7   7      164.09      186.04      4.73 o 
   1   7   7       62.21       67.75      2.78 o 
   2   7   7        2.66        4.02      0.49 o 
   3   7   7       22.01       29.48      1.93 o 
   4   7   7      104.32      108.99      2.47 o 
   5   7   7       81.16       80.90      2.08 o 
   6   7   7        0.07        0.10      0.38 o 
   1   8   7       66.28       81.81      3.54 o 
   2   8   7        7.67        6.11      0.58 o 
   3   8   7        0.04       -0.44      0.33 o 
   4   8   7        0.38        0.57      0.43 o 
  -5  -6   8       14.09       13.76      1.90 o 
  -4  -6   8      168.84      176.08      4.06 o 
  -3  -6   8       27.31       26.86      1.21 o 
  -2  -6   8        3.74        2.96      0.52 o 
  -1  -6   8       15.63       13.91      0.87 o 
   0  -6   8       31.01       30.39      1.46 o 
   1  -6   8       15.76       13.09      0.85 o 
  -6  -5   8        5.43        4.82      0.92 o 
  -5  -5   8        1.55        1.24      0.63 o 
  -4  -5   8      220.10      228.97      4.95 o 
  -3  -5   8        0.26        0.79      0.39 o 
  -2  -5   8      140.30      136.82      3.23 o 
  -1  -5   8       55.50       55.70      1.73 o 
   0  -5   8       92.99       85.87      2.28 o 
   1  -5   8       27.87       28.33      0.92 o 
   2  -5   8       57.89       60.27      1.88 o 
  -6  -4   8        7.10        8.55      0.88 o 
  -5  -4   8       42.05       46.93      1.76 o 
  -4  -4   8       14.07       13.32      0.78 o 
  -3  -4   8       27.86       25.62      0.99 o 
  -2  -4   8     1168.68     1196.49     21.03 o 
  -1  -4   8        1.92        2.86      0.48 o 
   0  -4   8       81.61       88.55      2.00 o 
   1  -4   8       52.88       48.45      1.22 o 
   2  -4   8       42.74       39.55      1.25 o 
   3  -4   8        0.36       -0.02      0.26 o 
  -6  -3   8        1.29        2.23      0.58 o 
  -5  -3   8       32.22       31.88      1.69 o 
  -4  -3   8        0.69        0.39      0.41 o 
  -3  -3   8      128.05      130.22      2.14 o 
  -2  -3   8      420.38      443.75      7.27 o 
  -1  -3   8       31.83       35.69      1.10 o 
   0  -3   8      616.15      610.42      8.82 o 
   1  -3   8      109.49      118.05      2.20 o 
   2  -3   8      141.18      139.65      2.84 o 
   3  -3   8       81.75       77.62      1.91 o 
   4  -3   8        4.67        4.54      0.54 o 
  -6  -2   8        1.35        0.42      0.42 o 
  -5  -2   8        7.71        8.33      0.82 o 
  -4  -2   8      130.15      134.13      2.75 o 
  -3  -2   8        0.03       -0.24      0.21 o 
  -2  -2   8       60.72       60.84      1.20 o 
  -1  -2   8        0.27        0.05      0.29 o 
   0  -2   8     1485.06     1491.97     18.79 o 
   1  -2   8      109.95      118.87      1.95 o 
   2  -2   8       21.16       22.03      1.05 o 
   3  -2   8      102.65       93.90      2.16 o 
   4  -2   8       26.08       23.67      0.99 o 
   5  -2   8       33.49       27.60      1.12 o 
  -6  -1   8        0.36        0.32      0.38 o 
  -5  -1   8       16.09       14.66      0.83 o 
  -4  -1   8      147.23      144.11      2.61 o 
  -3  -1   8       23.45       22.57      0.79 o 
  -2  -1   8       39.79       39.26      0.86 o 
  -1  -1   8        2.89        2.35      0.23 o 
   0  -1   8       30.07       28.86      0.68 o 
   1  -1   8       43.49       41.76      1.03 o 
   2  -1   8      102.59       96.86      1.85 o 
   3  -1   8      210.48      212.66      3.50 o 
   4  -1   8       45.98       46.67      1.86 o 
   5  -1   8       78.52       76.02      1.99 o 
   6  -1   8        6.06        4.93      0.82 o 
  -6   0   8        0.77        1.55      0.53 o 
  -5   0   8      135.19      137.43      2.61 o 
  -4   0   8       30.52       32.61      1.02 o 
  -3   0   8      154.73      151.86      2.67 o 
  -2   0   8      225.61      215.31      3.20 o 
  -1   0   8       16.44       14.53      0.48 o 
   0   0   8       29.73       26.88      0.70 o 
   1   0   8      252.92      251.92      3.61 o 
   2   0   8      554.03      554.47      7.99 o 
   3   0   8       83.29       85.31      1.94 o 
   4   0   8       14.42       11.15      0.65 o 
   5   0   8       19.36       16.89      2.36 o 
   6   0   8        3.42        3.33      0.66 o 
  -6   1   8      167.83      180.00      3.57 o 
  -5   1   8       71.55       78.90      1.79 o 
  -4   1   8        1.76        1.09      0.41 o 
  -3   1   8        4.36        4.35      0.43 o 
  -2   1   8        8.84        7.81      0.45 o 
  -1   1   8       59.33       70.70      1.67 o 
   0   1   8        9.41       10.23      0.73 o 
   1   1   8       24.82       25.10      0.80 o 
   2   1   8      115.52      109.83      2.06 o 
   3   1   8       49.67       49.46      1.22 o 
   4   1   8        2.21        1.89      0.61 o 
   5   1   8       41.62       43.41      3.26 o 
   6   1   8        0.32        0.95      0.59 o 
  -5   2   8       11.68       13.87      0.90 o 
  -4   2   8        7.08        7.46      0.56 o 
  -3   2   8       93.05       89.80      1.84 o 
  -2   2   8        2.36        2.89      0.37 o 
  -1   2   8      157.89      140.33      2.08 o 
   0   2   8       41.11       38.64      1.00 o 
   1   2   8      424.21      415.75      6.95 o 
   2   2   8      150.11      147.27      2.92 o 
   3   2   8       18.94       16.55      0.86 o 
   4   2   8      648.09      614.79     13.94 o 
   5   2   8        7.73        8.00      0.98 o 
   6   2   8        3.17        3.24      0.78 o 
   7   2   8       14.83       14.69      1.34 o 
  -5   3   8       23.91       23.77      1.33 o 
  -4   3   8      128.53      137.02      2.80 o 
  -3   3   8       19.27       17.32      0.75 o 
  -2   3   8        4.53        4.25      0.42 o 
  -1   3   8       30.43       29.32      0.81 o 
   0   3   8        0.02        0.07      0.19 o 
   1   3   8      166.09      139.64      2.82 o 
   2   3   8       25.08       28.38      1.00 o 
   3   3   8       33.14       27.88      1.16 o 
   4   3   8        1.61        1.50      0.46 o 
   5   3   8        9.35        7.88      1.00 o 
   6   3   8        0.03        0.26      0.70 o 
   7   3   8        8.51       11.62      1.24 o 
  -4   4   8       40.36       39.85      1.45 o 
  -3   4   8       77.83       78.50      1.86 o 
  -2   4   8        8.83        7.87      0.53 o 
  -1   4   8       43.49       44.68      1.16 o 
   0   4   8       54.62       50.38      1.23 o 
   1   4   8       86.06       70.97      1.75 o 
   2   4   8       11.78        9.46      0.63 o 
   3   4   8        7.16        7.46      0.68 o 
   4   4   8      131.02      123.11      3.02 o 
   5   4   8       28.41       25.76      1.53 o 
   6   4   8      113.04      104.78      3.54 o 
  -3   5   8        0.40        0.96      0.37 o 
  -2   5   8        7.25        6.74      0.62 o 
  -1   5   8      143.59      148.18      2.65 o 
   0   5   8        2.62        2.85      0.37 o 
   1   5   8       10.07       11.18      0.66 o 
   2   5   8      140.18      129.01      2.94 o 
   3   5   8      324.16      295.88      6.06 o 
   4   5   8        0.42        1.35      0.42 o 
   5   5   8        9.03       10.25      0.84 o 
   6   5   8       14.72       11.95      1.81 o 
  -2   6   8        0.60        0.94      0.36 o 
  -1   6   8       69.62       70.29      1.94 o 
   0   6   8        1.20        1.31      0.43 o 
   1   6   8        0.49       -0.07      0.28 o 
   2   6   8      101.36      109.81      2.40 o 
   3   6   8        1.55        2.33      0.60 o 
   4   6   8       24.28       27.69      1.21 o 
   5   6   8        0.51        1.40      0.65 o 
   0   7   8        5.89        7.54      0.69 o 
   1   7   8        0.16       -0.19      0.77 o 
   2   7   8       12.18       11.09      1.04 o 
   3   7   8        0.48        1.04      0.91 o 
   4   7   8       40.30       34.51      1.67 o 
  -4  -5   9        4.98        4.45      0.86 o 
  -3  -5   9        4.47        4.35      0.93 o 
  -2  -5   9       58.92       62.01      1.97 o 
  -1  -5   9        0.01        0.30      0.46 o 
   0  -5   9        9.21        7.51      0.72 o 
   1  -5   9        1.16        1.18      0.35 o 
  -5  -4   9        0.00       -0.31      0.43 o 
  -4  -4   9       44.00       46.35      1.71 o 
  -3  -4   9        2.60        2.51      0.72 o 
  -2  -4   9      118.74      121.89      3.05 o 
  -1  -4   9        0.02       -0.14      0.33 o 
   0  -4   9       20.22       23.56      1.14 o 
   1  -4   9       53.86       53.27      1.51 o 
   2  -4   9       51.26       52.27      1.53 o 
  -5  -3   9       38.21       39.90      1.35 o 
  -4  -3   9       15.47       12.82      0.97 o 
  -3  -3   9       29.37       28.31      1.74 o 
  -2  -3   9        5.88        7.14      0.60 o 
  -1  -3   9       13.71       13.02      0.87 o 
   0  -3   9       49.59       51.95      1.48 o 
   1  -3   9       20.96       22.85      0.82 o 
   2  -3   9       21.72       23.23      0.96 o 
   3  -3   9       50.97       50.09      1.51 o 
  -6  -2   9        0.09        0.26      0.43 o 
  -5  -2   9      164.14      159.12      3.54 o 
  -4  -2   9       44.15       40.51      1.30 o 
  -3  -2   9       18.91       18.00      1.06 o 
  -2  -2   9      395.41      396.19      7.29 o 
  -1  -2   9       80.17       73.95      1.84 o 
   0  -2   9      123.57      124.01      2.30 o 
   1  -2   9        9.69        8.77      0.78 o 
   2  -2   9       25.13       27.72      1.03 o 
   3  -2   9        8.96        9.62      1.03 o 
   4  -2   9       17.19       17.26      0.91 o 
  -5  -1   9       22.26       23.18      1.23 o 
  -4  -1   9      250.94      252.28      4.63 o 
  -3  -1   9      261.20      241.71      4.38 o 
  -2  -1   9        4.69        5.38      0.48 o 
  -1  -1   9        3.20        3.67      0.56 o 
   0  -1   9        3.34        2.89      0.48 o 
   1  -1   9       26.11       28.42      0.87 o 
   2  -1   9       22.47       24.33      0.96 o 
   3  -1   9        7.38        7.92      0.63 o 
   4  -1   9       20.54       25.90      1.24 o 
   5  -1   9       66.29       69.29      2.26 o 
  -5   0   9        8.89       10.24      0.85 o 
  -4   0   9        0.17        0.14      0.40 o 
  -3   0   9      152.37      138.08      2.54 o 
  -2   0   9        5.84        7.19      0.49 o 
  -1   0   9       10.57       13.95      0.60 o 
   0   0   9      102.97       99.29      2.57 o 
   1   0   9       42.16       37.58      1.12 o 
   2   0   9      688.28      688.47     11.28 o 
   3   0   9        0.67       -0.19      0.49 o 
   4   0   9       63.63       65.67      2.10 o 
   5   0   9       11.46        9.76      0.90 o 
  -5   1   9        4.48        2.72      0.49 o 
  -4   1   9        7.28        9.37      0.63 o 
  -3   1   9       16.94       16.43      0.74 o 
  -2   1   9        2.87        4.24      0.43 o 
  -1   1   9      404.71      349.26      5.29 o 
   0   1   9       77.56       77.84      1.88 o 
   1   1   9        8.91       11.28      0.68 o 
   2   1   9       45.79       39.77      1.45 o 
   3   1   9        0.94        0.62      0.46 o 
   4   1   9       15.39       18.30      1.01 o 
   5   1   9        0.53        0.32      0.58 o 
  -4   2   9        0.04        0.37      0.34 o 
  -3   2   9        9.69       10.26      0.63 o 
  -2   2   9        7.84        6.28      0.50 o 
  -1   2   9       67.99       49.71      1.25 o 
   0   2   9        7.01        5.56      0.64 o 
   1   2   9        0.01        0.89      0.38 o 
   2   2   9        7.12        7.11      0.75 o 
   3   2   9       21.35       21.89      1.10 o 
   4   2   9      108.33      115.55      3.02 o 
   5   2   9       43.89       46.89      2.17 o 
   6   2   9       99.30      106.44      3.97 o 
  -4   3   9       21.30       21.42      0.98 o 
  -3   3   9        0.05       -0.03      0.31 o 
  -2   3   9        5.74        4.50      0.46 o 
  -1   3   9       15.89       15.61      0.71 o 
   0   3   9      167.84      151.03      3.08 o 
   1   3   9      317.65      284.40      5.12 o 
   2   3   9        0.63        0.20      0.30 o 
   3   3   9        1.43        0.58      0.34 o 
   4   3   9      238.13      241.42      6.38 o 
   5   3   9       27.93       31.82      1.76 o 
   6   3   9        7.60        8.60      1.12 o 
  -3   4   9        8.08        8.28      0.75 o 
  -2   4   9       12.35       14.12      0.83 o 
  -1   4   9        0.70        0.75      0.56 o 
   0   4   9      149.66      150.64      3.09 o 
   1   4   9        8.52        6.28      0.58 o 
   2   4   9        0.13        0.67      0.33 o 
   3   4   9       67.75       76.33      2.22 o 
   4   4   9        5.72        6.59      0.92 o 
   5   4   9        0.35        0.25      0.52 o 
  -2   5   9        1.15        0.51      0.36 o 
  -1   5   9       37.65       38.24      1.40 o 
   0   5   9        0.29       -0.44      0.38 o 
   1   5   9       45.66       48.33      1.45 o 
   2   5   9       20.61       25.55      1.03 o 
   3   5   9        2.11        1.42      0.41 o 
   4   5   9        1.35        1.88      0.49 o 
   5   5   9        3.88        4.18      0.85 o 
   0   6   9        4.91        4.55      0.69 o 
   1   6   9        0.06        0.08      0.38 o 
   2   6   9       72.11       67.38      2.01 o 
   3   6   9        9.21        7.48      0.98 o 
   4   6   9        0.20        0.68      0.45 o 
  -3  -4  10       16.36       18.41      1.43 o 
  -2  -4  10       54.17       53.06      2.33 o 
  -1  -4  10        2.61        2.07      0.72 o 
   0  -4  10       19.34       16.44      0.91 o 
  -4  -3  10       25.69       26.94      1.39 o 
  -3  -3  10       10.86        9.65      1.09 o 
  -2  -3  10        0.96        0.33      0.67 o 
  -1  -3  10        2.64        2.83      0.90 o 
   0  -3  10        1.39        1.42      0.59 o 
   1  -3  10       59.08       59.15      2.74 o 
   2  -3  10       52.98       62.30      2.52 o 
  -4  -2  10        1.16        1.09      0.54 o 
  -3  -2  10       14.29       18.39      1.12 o 
  -2  -2  10        0.58        0.04      0.43 o 
  -1  -2  10       27.21       27.46      1.60 o 
   0  -2  10      176.50      177.75      5.04 o 
   1  -2  10       29.40       28.86      1.85 o 
   2  -2  10       11.59       10.25      1.08 o 
   3  -2  10        0.40        0.83      0.55 o 
  -4  -1  10        1.23       -0.03      0.53 o 
  -3  -1  10       17.77       14.03      1.01 o 
  -2  -1  10        5.92        6.00      0.85 o 
  -1  -1  10        1.54        2.15      0.53 o 
   0  -1  10       19.40       17.40      1.29 o 
   1  -1  10        5.00        6.26      0.90 o 
   2  -1  10       22.99       25.32      1.54 o 
   3  -1  10        0.63        0.94      0.58 o 
  -4   0  10        0.09        0.25      0.38 o 
  -3   0  10       36.83       33.12      1.72 o 
  -2   0  10        5.13        5.40      0.70 o 
  -1   0  10       30.12       38.59      1.52 o 
   0   0  10        0.00        0.22      0.40 o 
   1   0  10       10.46       13.74      0.90 o 
   2   0  10      126.28      134.49      4.14 o 
   3   0  10       16.75       15.30      0.99 o 
   4   0  10       19.21       19.43      1.17 o 
  -4   1  10       18.36       22.08      1.16 o 
  -3   1  10      123.44      131.10      2.85 o 
  -2   1  10       12.51       13.29      0.99 o 
  -1   1  10      235.05      213.80      3.99 o 
   0   1  10       39.09       42.22      1.94 o 
   1   1  10       70.86       67.28      2.09 o 
   2   1  10      134.54      140.26      3.47 o 
   3   1  10        0.07       -0.35      0.49 o 
   4   1  10       24.39       25.75      1.65 o 
  -3   2  10       20.14       19.85      0.95 o 
  -2   2  10        5.42        4.09      0.47 o 
  -1   2  10       39.44       36.50      1.10 o 
   0   2  10        5.36        3.42      0.49 o 
   1   2  10        7.47        8.44      0.79 o 
   2   2  10        4.87        5.02      0.83 o 
   3   2  10        6.01        6.21      0.85 o 
   4   2  10       44.77       43.92      2.14 o 
  -2   3  10       45.76       54.68      1.56 o 
  -1   3  10        1.17        0.52      0.31 o 
   0   3  10       30.07       30.42      1.16 o 
   1   3  10       76.94       69.35      1.86 o 
   2   3  10       60.95       62.74      2.05 o 
   3   3  10        0.60       -0.51      0.35 o 
   4   3  10       17.90       22.85      1.26 o 
  -1   4  10       42.48       40.98      1.32 o 
   0   4  10        1.35        2.69      0.47 o 
   1   4  10        6.12        8.00      0.68 o 
   2   4  10       52.89       56.15      1.66 o 
   3   4  10       26.48       28.09      1.38 o 
   4   4  10        9.63       10.73      0.96 o 
   0   5  10      259.37      293.75      6.03 o 
   1   5  10        0.86        1.40      0.59 o 
   2   5  10        2.85        2.37      0.54 o 
   3   5  10       77.28       80.62      2.40 o 
  -1  -2  11        9.64        8.93      1.11 o 
   0  -2  11       74.34       79.99      3.05 o 
  -2  -1  11       52.63       53.97      2.42 o 
  -1  -1  11        5.79        6.34      0.98 o 
   0  -1  11       58.55       65.96      2.84 o 
   1  -1  11       13.17        9.47      1.10 o 
  -2   0  11       10.10        8.75      0.88 o 
  -1   0  11       10.69        7.49      0.91 o 
   0   0  11        4.94        4.34      1.50 o 
   1   0  11        6.09        6.33      1.33 o 
   2   0  11       32.84       38.26      1.99 o 
  -2   1  11        3.44        2.48      0.84 o 
  -1   1  11        4.06        2.00      0.78 o 
   0   1  11        2.86        2.99      0.60 o 
   1   1  11       13.98        7.84      1.40 o 
   2   1  11        6.31        8.20      1.62 o 
  -1   2  11       40.79       42.05      1.71 o 
   0   2  11        0.63        0.10      0.46 o 
   1   2  11       55.76       51.97      2.18 o 
   2   2  11        7.98        9.27      1.11 o 
   0   3  11       10.03        8.76      1.05 o 
   1   3  11       49.56       50.81      1.91 o 
   2   3  11        1.46        2.58      0.59 o 
                                                 
